# Supplementary material for: Multi-population GWAS detects robust marker associations in a newly established six-rowed winter barley breeding program
Source: Heredity (Edinb). 2024 Nov 28;134(1):33–48. doi: 10.1038/s41437-024-00733-x (PMC11724117; doi:10.1038/s41437-024-00733-x)
Supplement: Supplementary file 3 — Table S1 [file 41437_2024_733_MOESM3_ESM.xlsx]

## Sheet: Table S1
Table S1. Overview of field experiments per population.
	Phenotyped years		Phenotyped locations
Population	Heading date	Lodging	Heading date	Lodging
6RW	2020-2023	2020,2022,2023	DY, HO, GU, NI, AM	DY, HO, NI, AM
2RW	2015-2021	2015-2021	BI, DY, HO, IR, NI	AB, BI, DY, HO, IR, NI
6RS	2019-2022	2019-2022	DY, EL, HA, LA, OE	AB, DY, EL, HA, LA
2RS	2013-2022	2014-2022	AS, CA, DY, JA, NI, NT, OE	AB, DY, HO, NI, OE
Abbreviations. AB, Abildgård (Denmark); AM, Ammeloe (Germany); AS, Aspachhof (Germany); BI, Biendorf (Germany); CA, Catillon (France); DY, Dyngby (Denmark); EL, Elimäki (Finland); GU, Güstrow (Germany); HA, Halikko (Finland); HO, Holeby (Denmark); IR, Irlbach (Germany); JA, Jalons (France); LA, Laihia (Finland); NI, Nienstädt (Germany); NT, Niedertraubling (Germany); OE, Ørting (Denmark).
Note. Approximate GPS coordinates on locations are as follows: AB, 56.62813602238601, 9.043229808964417; AM, 52.2042836024955, 6.787841533693282; AS, 49.8532770858704, 10.069719875732348; BI, 54.07587318419438, 11.700991016197843; CA, 50.07781176934232, 3.641137797915814; DY, 55.955406662529214, 10.240558062547228; EL, 60.72322036302559, 26.45025242705775; GU, 53.80035491491998, 12.17365014459551…
