# Supplementary material for: Multi-population GWAS detects robust marker associations in a newly established six-rowed winter barley breeding program
Source: Heredity (Edinb). 2024 Nov 28;134(1):33–48. doi: 10.1038/s41437-024-00733-x (PMC11724117; doi:10.1038/s41437-024-00733-x)
Supplement: Supplementary file 4 — Table S2 [file 41437_2024_733_MOESM4_ESM.xlsx]

## Sheet: Table S2
Table S2: Scoring of stem lodging using a 1-9 scale.
Score	Description
1	0-0.01% of the plants in a plot experience bending near the base of the straw
2	0.1% of the plants in a plot experience bending near the base of the straw
3	0.5% of the plants in a plot experience bending near the base of the straw
4	1% of the plants in a plot experience bending near the base of the straw
5	5% of the plants in a plot experience bending near the base of the straw
6	10% of the plants in a plot experience bending near the base of the straw
7	25% of the plants in a plot experience bending near the base of the straw
8	50% of the plants in a plot experience bending near the base of the straw
9	75-100% of the plants in a plot experience bending near the base of the straw
