# Supplementary material for: Multi-population GWAS detects robust marker associations in a newly established six-rowed winter barley breeding program
Source: Heredity (Edinb). 2024 Nov 28;134(1):33–48. doi: 10.1038/s41437-024-00733-x (PMC11724117; doi:10.1038/s41437-024-00733-x)
Supplement: Supplementary file 5 — Table S3 [file 41437_2024_733_MOESM5_ESM.xlsx]

## Sheet: Table 2
Table 3. Descriptive statistics of SNP distribution and density.
Chromosome	# SNPs	SNP densitya	SNP density rangeb	SNP distance (kbp)c	SNP distance ranged
					(bp)
1H	1323	0	0-32	41.2	1-71,684,541
2H	1958	1	0-33	45.3	6-37,512,580
3H	1976	1	0-45	46.8	1-18,779,495
4H	1258	0	0-33	47.8	1-95,062,068
5H	2396	1	0-44	30.1	3-17,464,727
6H	1832	1	0-41	34.8	1-16,358,127
7H	1901	1	0-42	33.5	2-19,528,725
All	12644	1	0-45	38.9	1-95,062,068
a Median number of SNP markers per 1 Mbp.
b Minimum to maximum number of SNP markers per 1 Mbp.
c Median distance between neighbouring SNP markers.
d Minimum to maximum distance between neighbouring SNP markers.
