# Supplementary material for: Multi-population GWAS detects robust marker associations in a newly established six-rowed winter barley breeding program
Source: Heredity (Edinb). 2024 Nov 28;134(1):33–48. doi: 10.1038/s41437-024-00733-x (PMC11724117; doi:10.1038/s41437-024-00733-x)
Supplement: Supplementary file 6 — Table S4 [file 41437_2024_733_MOESM6_ESM.xlsx]

## Sheet: Sheet1
Table S4: All significant MTAs identified in single-population GWAS.
Populationa	Trait	SNP	p-value	Chromosome	Position	MACb				MAFc				Estimated SNP effectd				PVE(%)e
						6RW	2RW	6RS	2RS	6RW	2RW	6RS	2RS	6RW	2RW	6RS	2RS	6RW	2RW	6RS	2RS
6RW	Heading date	Marker1077	1.54125e-06	4H	609359514	393	226	179	0	0.385294	0.0921697	0.200224	0	0.545402	0.537585	0.0730128	NA	6.9484	1.3966	0.11955	NA
2RW	Heading date	Marker11353	9.09916e-08	2H	25680956	209	1189	11	0	0.204902	0.48491	0.0123043	0	-0.0819753	-0.911533	-2.00828	NA	0.107975	11.986	6.86428	NA
2RW	Heading date	Marker9997	4.63049e-11	2H	25877279	326	1110	11	1	0.319608	0.452692	0.0123043	0.000210881	-0.502312	-1.04358	-2.00828	-1.48686	5.41148	15.5837	6.86428	0.0599662
2RW	Heading date	Marker5073	4.23853e-08	2H	25877822	270	1193	11	0	0.264706	0.486542	0.0123043	0	0.120151	-0.959513	-2.00828	NA	0.277122	13.2835	6.86428	NA
2RW	Heading date	Marker8938	4.56978e-12	2H	25877972	326	1101	11	0	0.319608	0.449021	0.0123043	0	-0.433738	-1.07769	-2.00828	NA	4.03481	16.5949	6.86428	NA
2RW	Heading date	Marker6863	4.56978e-12	2H	25878619	322	1101	11	1	0.315686	0.449021	0.0123043	0.000210881	-0.462205	-1.07769	-2.00828	-1.48686	4.55168	16.5949	6.86428	0.0599662
2RW	Heading date	Marker4507	4.63049e-11	2H	25879153	322	1110	11	0	0.315686	0.452692	0.0123043	0	-0.462205	-1.04358	-2.00828	NA	4.55168	15.5837	6.86428	NA
2RW	Heading date	Marker3620	3.58575e-11	2H	25879587	337	1111	10	0	0.330392	0.4531	0.0111857	0	-0.344657	-1.04038	-1.85606	NA	2.59189	15.4907	5.33616	NA
2RW	Heading date	Marker11182	1.13021e-09	2H	25936706	265	1204	11	0	0.259804	0.491028	0.0123043	0	0.0563611	-1.03274	-2.00828	NA	0.0602481	15.3946	6.86428	NA
2RW	Heading date	Marker7364	2.52483e-06	2H	26781024	479	1196	346	435	0.469608	0.487765	0.387025	0.0917334	-0.212985	-0.862546	0.014955	-0.11617	1.11435	10.7357	0.00743058	0.14466
2RW	Heading date	Marker2972	4.67334e-11	2H	138380194	12	79	90	2336	0.0117647	0.0322186	0.100671	0.492619	0.357555	1.60686	-0.188818	0.110472	0.146595	4.64971	0.452041	0.392436
2RW	Heading date	Marker7411	2.46068e-10	2H	139779245	13	82	91	2327	0.0127451	0.0334421	0.10179	0.490721	0.357555	1.55366	-0.166524	0.0538297	0.158654	4.50629	0.355061	0.0931652
2RW	Heading date	Marker4224	3.41728e-12	2H	216175879	1	65	2	3	0.000980392	0.026509	0.00223714	0.000632644	1.35879	-1.99297	-3.34473	-0.161706	0.178349	5.91987	3.49712	0.00212695
2RW	Heading date	Marker2423	5.05407e-10	2H	263465688	0	66	0	2099	0	0.0269168	0	0.44264	NA	1.66748	NA	-0.0104312	NA	4.20611	NA	0.00345362
2RW	Heading date	Marker1330	1.13283e-08	2H	380356960	19	66	30	1	0.0186275	0.0269168	0.033557	0.000210881	0.415998	-1.49297	-0.411783	1.5473	0.312005	3.3718	0.770131	0.0649405
2RW	Heading date	Marker10481	2.53619e-06	2H	387999290	27	750	30	0	0.0264706	0.305873	0.033557	0	0.137147	-1.04885	-0.411783	NA	0.0478054	13.4894	0.770131	NA
2RW	Heading date	Marker4732	8.94883e-08	2H	393260667	27	747	29	0	0.0264706	0.304649	0.0324385	0	0.137147	-1.20974	-0.398689	NA	0.0478054	17.905	0.698676	NA
2RW	Heading date	Marker1405	9.49099e-08	2H	418053743	27	750	16	2	0.0264706	0.305873	0.0178971	0.000421763	0.137147	-1.28775	-0.803821	-0.413375	0.0478054	20.3343	1.59047	0.00926815
2RW	Heading date	Marker6077	9.49099e-08	2H	432260848	10	750	28	0	0.00980392	0.305873	0.0313199	0	-0.29144	-1.28775	-0.41516	NA	0.0813226	20.3343	0.732318	NA
2RW	Heading date	Marker4106	2.26836e-07	2H	453710900	2	754	9	6	0.00196078	0.307504	0.0100671	0.00126529	-1.43389	-1.19934	-0.878547	0.0587533	0.396827	17.6904	1.07723	0.000561208
2RW	Heading date	Marker11092	7.31802e-13	2H	454129285	1	68	9	4	0.000980392	0.0277325	0.0100671	0.000843526	1.35879	-2.11802	-0.878547	-0.399367	0.178349	6.98587	1.07723	0.017294
2RW	Heading date	Marker9113	7.31802e-13	2H	454559074	1	68	9	4	0.000980392	0.0277325	0.0100671	0.000843526	1.35879	-2.11802	-0.878547	-0.399367	0.178349	6.98587	1.07723	0.017294
2RW	Heading date	Marker5780	7.31802e-13	2H	455447234	1	68	9	4	0.000980392	0.0277325	0.0100671	0.000843526	1.35879	-2.11802	-0.878547	-0.399367	0.178349	6.98587	1.07723	0.017294
2RW	Heading date	Marker10137	7.31802e-13	2H	456661792	1	68	9	4	0.000980392	0.0277325	0.0100671	0.000843526	1.35879	-2.11802	-0.878547	-0.399367	0.178349	6.98587	1.07723	0.017294
2RW	Heading date	Marker8173	7.31802e-13	2H	456663234	1	68	9	4	0.000980392	0.0277325	0.0100671	0.000843526	1.35879	-2.11802	-0.878547	-0.113651	0.178349	6.98587	1.07723	0.00140055
2RW	Heading date	Marker8503	7.31802e-13	2H	457648869	1	68	9	4	0.000980392	0.0277325	0.0100671	0.000843526	1.35879	-2.11802	-0.878547	-0.399367	0.178349	6.98587	1.07723	0.017294
2RW	Heading date	Marker9093	1.16668e-07	2H	460538308	9	751	9	2	0.00882353	0.306281	0.0100671	0.000421763	-0.436605	-1.19168	-0.878547	-0.413375	0.164423	17.4264	1.07723	0.00926815
2RW	Heading date	Marker11486	1.00149e-10	4H	589422386	1	80	59	383	0.000980392	0.0326264	0.0659955	0.0807676	-1.35879	-1.25686	-0.0886626	-0.0765983	0.178349	2.87954	0.0678598	0.0560429
2RW	Heading date	Marker9081	1.00149e-10	4H	589426145	1	80	60	386	0.000980392	0.0326264	0.0671141	0.0814003	-1.35879	-1.25686	-0.0315065	-0.0801964	0.178349	2.87954	0.00870383	0.0618702
2RW	Heading date	Marker11865	1.15446e-10	4H	589460106	1	88	410	99	0.000980392	0.0358891	0.458613	0.0208773	1.35879	1.24569	0.0919135	0.168151	0.178349	3.10095	0.293752	0.0743583
2RW	Heading date	Marker10790	2.63527e-12	4H	589470537	1	97	60	377	0.000980392	0.0395595	0.0671141	0.0795023	-1.35879	-1.33855	-0.0315065	-0.0317437	0.178349	3.93167	0.00870383	0.00948718
2RW	Heading date	Marker6103	3.76549e-12	4H	589862000	141	215	386	312	0.138235	0.0876835	0.431767	0.065795	-0.0475573	-1.18173	-0.127908	0.0027942	0.0265726	6.45187	0.562133	6.17404e-05
2RW	Heading date	Marker765	1.74069e-12	4H	589985984	145	217	387	312	0.142157	0.0884992	0.432886	0.065795	-0.0730542	-1.20705	-0.119718	0.0027942	0.0641886	6.78786	0.492755	6.17404e-05
2RW	Heading date	Marker4161	1.67993e-12	4H	590470156	0	225	42	180	0	0.0917618	0.0469799	0.0379587	NA	1.20654	-0.0168691	0.00516612	NA	7.00698	0.00178429	0.000125387
2RW	Heading date	Marker10610	1.74069e-12	4H	590480604	1	217	59	412	0.000980392	0.0884992	0.0659955	0.0868832	-1.35879	-1.20705	-0.0657989	-0.0821448	0.178349	6.78786	0.0373739	0.0688718
2RW	Heading date	Marker7357	1.30443e-06	4H	591670833	81	629	357	196	0.0794118	0.256525	0.399329	0.0413328	-0.248279	-0.790531	-0.200564	0.0485585	0.444449	6.88367	1.35127	0.0120202
2RW	Heading date	Marker158	2.49418e-06	4H	591809241	52	620	15	0	0.0509804	0.252855	0.0167785	0	0.565332	0.781539	0.299853	NA	1.52503	6.66444	0.207726	NA
2RW	Heading date	Marker8009	1.4589e-08	4H	595541830	55	394	23	849	0.0539216	0.160685	0.0257271	0.179038	0.539974	-0.846725	0.311489	-0.0995502	1.46699	5.58433	0.340584	0.187401
6RS	Heading date	Marker7239	1.2125e-06	2H	634395585	10	380	73	466	0.00980392	0.154976	0.0816555	0.0982708	1.1753	-0.064461	-0.909445	-0.063763	1.32254	0.0314277	8.68584	0.0463508
6RS	Heading date	Marker3101	3.21206e-07	2H	637973668	57	1078	81	964	0.0558824	0.439641	0.090604	0.20329	0.0823486	0.050916	0.918848	-0.0318107	0.0352862	0.0368858	9.74217	0.0210854
6RS	Heading date	Marker3943	2.42505e-06	2H	639427862	1	0	79	111	0.000980392	0	0.0883669	0.0234078	-1.35879	NA	-0.860606	0.0772296	0.178349	NA	8.35577	0.0175413
2RS	Heading date	Marker1246	1.61654e-06	3H	558347932	205	77	437	36	0.20098	0.0314029	0.488814	0.00759173	0.0431975	-0.0997044	-0.069069	-1.02546	0.0295543	0.0174634	0.166939	1.01927
2RS	Heading date	Marker392	1.61654e-06	3H	558352204	205	77	436	36	0.20098	0.0314029	0.487696	0.00759173	0.0431975	-0.0997044	-0.0701742	-1.02546	0.0295543	0.0174634	0.172306	1.01927
2RS	Heading date	Marker8996	1.61654e-06	3H	558445448	205	77	435	36	0.20098	0.0314029	0.486577	0.00759173	0.0431975	-0.0997044	-0.0658445	-1.02546	0.0295543	0.0174634	0.151682	1.01927
2RS	Heading date	Marker11482	1.61654e-06	3H	558461793	6	706	437	36	0.00588235	0.287928	0.488814	0.00759173	0.796782	0.000835314	-0.0668562	-1.02546	0.366151	8.26216e-06	0.156413	1.01927
2RS	Heading date	Marker3808	1.61654e-06	3H	558462301	6	706	440	36	0.00588235	0.287928	0.49217	0.00759173	0.542338	0.000835314	-0.0918445	-1.02546	0.169637	8.26216e-06	0.295262	1.01927
2RS	Heading date	Marker2241	2.01371e-06	3H	558819657	7	708	323	52	0.00686275	0.288744	0.361298	0.0109658	0.196063	-0.0302891	-0.075476	-0.808679	0.0258399	0.0108817	0.184098	0.912483
2RS	Heading date	Marker11186	1.69534e-06	3H	558824949	8	711	447	35	0.00784314	0.289967	0.5	0.00738085	0.403879	-0.0640652	-0.0658917	-1.02799	0.125189	0.0488043	0.152009	0.996062
2RS	Heading date	Marker7711	1.69534e-06	3H	558827281	8	706	446	35	0.00784314	0.287928	0.498881	0.00738085	0.403879	-0.0228703	-0.0786892	-1.02799	0.125189	0.00619352	0.216788	0.996062
2RS	Heading date	Marker1109	1.46345e-06	3H	561066017	32	24	289	39	0.0313725	0.00978793	0.323266	0.00822438	-0.390311	-0.405258	-0.0554712	-1.00653	0.456583	0.0919323	0.0942717	1.06314
2RS	Heading date	Marker11949	1.03422e-06	3H	561155650	35	24	308	40	0.0343137	0.00978793	0.344519	0.00843526	-0.29901	-0.321342	-0.0647897	-1.00897	0.292191	0.0578016	0.132756	1.09546
2RS	Heading date	Marker8118	2.45675e-14	3H	561365221	44	697	281	31	0.0431373	0.284258	0.314318	0.00653733	-0.0879079	0.0354213	-0.0849227	-2.02356	0.0314594	0.0147429	0.217674	3.4214
2RS	Heading date	Marker2532	1.12192e-14	3H	561401953	40	697	271	32	0.0392157	0.284258	0.303132	0.00674821	-0.177123	0.0354213	-0.0442386	-2.02809	0.116581	0.0147429	0.0578966	3.54684
2RS	Heading date	Marker5620	1.12192e-14	3H	561408010	508	698	447	32	0.498039	0.284666	0.5	0.00674821	-0.113286	0.0252539	-0.00671056	-2.02809	0.31643	0.00750044	0.00157661	3.54684
2RS	Heading date	Marker11289	1.12192e-14	3H	561408094	36	687	266	32	0.0352941	0.280179	0.297539	0.00674821	-0.0783515	-0.0288671	-0.0273166	-2.02809	0.020615	0.00970628	0.0218418	3.54684
2RS	Heading date	Marker3068	2.45675e-14	3H	561504201	508	696	445	31	0.498039	0.28385	0.497763	0.00653733	-0.113286	0.0152018	0.0219067	-2.02356	0.31643	0.00271312	0.0168017	3.4214
2RS	Heading date	Marker2443	1.12192e-14	3H	561514273	40	699	276	32	0.0392157	0.285073	0.308725	0.00674821	-0.109095	0.0222913	0.00711472	-2.02809	0.044227	0.00584891	0.00151289	3.54684
2RS	Heading date	Marker323	2.45675e-14	3H	561676529	36	698	444	31	0.0352941	0.284666	0.496644	0.00653733	-0.0783515	0.00893709	0.0271733	-2.02356	0.020615	0.000939339	0.0258508	3.4214
2RS	Heading date	Marker658	7.88107e-12	3H	562272693	2	8	3	32	0.00196078	0.00326264	0.0033557	0.00674821	0.956405	0.186966	-0.334703	-1.72144	0.176544	0.0065654	0.05247	2.55535
2RS	Heading date	Marker1950	1.13376e-14	3H	562714607	118	76	3	30	0.115686	0.0309951	0.0033557	0.00632644	0.0136222	0.0583717	-0.334703	-2.03418	0.0018723	0.0059103	0.05247	3.34658
2RS	Heading date	Marker1614	1.13376e-14	3H	562717536	99	76	3	30	0.0970588	0.0309951	0.0033557	0.00632644	0.0561075	0.0583717	-0.334703	-2.03418	0.02721	0.0059103	0.05247	3.34658
2RS	Heading date	Marker11212	5.14096e-15	3H	562967073	133	79	372	31	0.130392	0.0322186	0.416107	0.00653733	-0.0211969	0.107261	-0.197298	-2.03886	0.00502472	0.0207183	1.3245	3.47333
2RS	Heading date	Marker8191	5.14096e-15	3H	562968862	154	77	370	31	0.15098	0.0314029	0.41387	0.00653733	-0.0198826	0.128204	-0.180309	-2.03886	0.00499777	0.0288737	1.10449	3.47333
2RS	Heading date	Marker33	9.86247e-09	7H	41824853	316	437	48	34	0.309804	0.178222	0.0536913	0.00716997	0.104661	-0.0256913	0.545509	-1.03599	0.231005	0.00558308	2.11743	0.982931
2RW	Lodging	Marker2721	7.34485e-10	5H	1331317	2	609	178	38	0.0021322	0.242243	0.237968	0.00724638	-0.50957	-0.216431	0.0340082	-0.432004	0.449385	9.45158	0.198525	0.637686
6RS	Lodging	Marker12462	5.93708e-07	2H	616147288	0	1	59	2525	0	0.000397772	0.078877	0.481503	NA	-0.82766	-0.53282	0.0130351	NA	0.299398	19.5247	0.0201485
6RS	Lodging	Marker895	4.3969e-07	2H	616621840	0	4	60	2405	0	0.00159109	0.0802139	0.458619	NA	-0.432932	-0.526528	-0.0232548	NA	0.327285	19.3614	0.0637748
6RS	Lodging	Marker3899	2.29797e-07	2H	617061575	0	1	58	2404	0	0.000397772	0.0775401	0.458429	NA	-0.82766	-0.558501	-0.0758533	NA	0.299398	21.1192	0.678493
6RS	Lodging	Marker7303	2.29797e-07	2H	617061806	193	162	58	2404	0.205757	0.0644391	0.0775401	0.458429	0.0884476	-0.0438783	0.558501	0.0758533	1.0399	0.127587	21.1192	0.678493
6RS	Lodging	Marker2218	2.29797e-07	2H	617122906	198	33	58	1445	0.211087	0.0131265	0.0775401	0.275553	0.0419073	0.0313724	0.558501	0.10887	0.237893	0.0140149	21.1192	1.12382
6RS	Lodging	Marker1059	1.00678e-06	2H	617234199	0	0	63	2346	0	0	0.0842246	0.447368	NA	NA	-0.487151	-0.0495941	NA	NA	17.3265	0.288822
6RS	Lodging	Marker5685	2.67914e-06	2H	617241587	192	34	55	1490	0.204691	0.0135243	0.0735294	0.284134	0.0760818	0.0247982	0.501291	0.042438	0.76649	0.00901829	16.2042	0.173994
6RS	Lodging	Marker5861	3.19966e-06	2H	617445622	195	34	55	532	0.207889	0.0135243	0.0735294	0.101449	0.0380968	0.0247982	0.501499	0.0150277	0.194404	0.00901829	16.2177	0.0097779
6RS	Lodging	Marker6464	3.17243e-06	2H	620082736	155	33	43	1037	0.165245	0.0131265	0.0574866	0.19775	0.0228418	0.0313724	0.476598	-0.0293651	0.0585408	0.0140149	11.6497	0.0649767
6RS	Lodging	Marker936	1.33044e-06	2H	627296875	0	8	34	2396	0	0.00318218	0.0454545	0.456903	NA	-0.525153	0.545526	0.054141	NA	0.961603	12.2225	0.34548
6RS	Lodging	Marker5010	1.33044e-06	2H	627836724	0	0	34	229	0	0	0.0454545	0.043669	NA	NA	0.545526	0.00200428	NA	NA	12.2225	7.96832e-05
6RS	Lodging	Marker3595	2.61708e-08	2H	630557615	2	14	77	243	0.0021322	0.00556881	0.102941	0.0463387	-0.949362	0.227983	-0.462874	0.0497109	1.55982	0.316392	18.728	0.0518693
6RS	Lodging	Marker4752	6.17026e-08	2H	633013508	0	0	69	1	0	0	0.092246	0.000190694	NA	NA	-0.48987	0.342499	NA	NA	19.021	0.0106229
6RS	Lodging	Marker965	1.38316e-07	2H	633397994	0	0	70	1	0	0	0.0935829	0.000190694	NA	NA	-0.484759	0.342499	NA	NA	18.8683	0.0106229
6RS	Lodging	Marker3566	2.60292e-06	2H	633579853	5	386	36	0	0.00533049	0.15354	0.0481283	0	-0.455729	-0.111175	0.529514	NA	0.895715	1.76574	12.1588	NA
6RS	Lodging	Marker9992	9.79023e-07	2H	633929363	0	378	34	468	0	0.150358	0.0454545	0.0892449	NA	-0.150314	-0.551787	0.0873911	NA	3.17282	12.5047	0.294841
6RS	Lodging	Marker1378	2.60292e-06	2H	634394888	0	0	36	0	0	0	0.0481283	0	NA	NA	0.529514	NA	NA	NA	12.1588	NA
6RS	Lodging	Marker7239	1.46687e-08	2H	634395585	10	382	59	466	0.010661	0.151949	0.078877	0.0888635	0.473764	-0.145449	0.532879	0.0948698	1.92565	2.99658	19.5291	0.346124
6RS	Lodging	Marker5319	2.60292e-06	2H	635116848	4	383	36	262	0.00426439	0.152347	0.0481283	0.0499619	-0.0681938	-0.147338	0.529514	-0.0380011	0.0160621	3.08152	12.1588	0.0325568
6RS	Lodging	Marker11554	9.79023e-07	2H	635205537	4	383	34	437	0.00426439	0.152347	0.0454545	0.0833333	-0.0681938	-0.143787	0.551787	0.123899	0.0160621	2.93477	12.5047	0.556974
6RS	Lodging	Marker10263	1.8044e-06	2H	636275632	1	0	72	87	0.0010661	0	0.0962567	0.0165904	1.89872	NA	-0.436077	-0.0174809	3.12296	NA	15.6588	0.00236803
6RS	Lodging	Marker10129	8.35554e-07	2H	637071632	1	0	70	83	0.0010661	0	0.0935829	0.0158276	1.89872	NA	-0.449597	-0.0295749	3.12296	NA	16.2303	0.00647146
6RS	Lodging	Marker12287	1.8044e-06	2H	637080183	1	0	72	84	0.0010661	0	0.0962567	0.0160183	1.89872	NA	-0.436077	-0.0355722	3.12296	NA	15.6588	0.00947314
6RS	Lodging	Marker3943	3.19028e-07	2H	639427862	1	0	67	111	0.0010661	0	0.0895722	0.021167	1.89872	NA	0.461756	-0.0698965	3.12296	NA	16.4589	0.0480783
6RS	Lodging	Marker4359	1.59206e-07	2H	641472561	0	0	65	43	0	0	0.0868984	0.00819985	NA	NA	0.471148	-0.293243	NA	NA	16.6725	0.332165
6RS	Lodging	Marker11770	3.79618e-08	2H	641991072	91	0	66	95	0.0970149	0	0.0882353	0.0181159	0.105243	NA	-0.503688	-0.0824098	0.789253	NA	19.3199	0.0573783
6RS	Lodging	Marker1253	3.79618e-08	2H	641992268	91	0	66	95	0.0970149	0	0.0882353	0.0181159	0.105243	NA	-0.503688	-0.0824098	0.789253	NA	19.3199	0.0573783
6RS	Lodging	Marker11757	3.79618e-08	2H	641992479	91	14	66	114	0.0970149	0.00556881	0.0882353	0.0217391	0.105243	-0.118542	-0.503688	-0.0945937	0.789253	0.0855393	19.3199	0.0903838
6RS	Lodging	Marker6230	9.40188e-07	2H	644732135	96	615	62	509	0.102345	0.24463	0.0828877	0.0970633	-0.0188844	-0.0355608	0.457771	-0.132268	0.0266498	0.25686	15.0788	0.728268
6RS	Lodging	Marker12183	9.40188e-07	2H	644942625	17	655	62	521	0.0181237	0.260541	0.0828877	0.0993516	-0.00134482	-0.0175377	0.457771	-0.12038	2.61783e-05	0.0651357	15.0788	0.615897
6RS	Lodging	Marker7674	9.40188e-07	2H	644960866	0	0	62	0	0	0	0.0828877	0	NA	NA	-0.457771	NA	NA	NA	15.0788	NA
6RS	Lodging	Marker4844	6.86243e-08	7H	611450495	286	98	32	1556	0.304904	0.0389817	0.0427807	0.29672	0.137611	0.017352	0.555674	0.00936883	3.26456	0.0123987	11.969	0.00869991
2RS	Lodging	Marker12239	3.10966e-06	1H	501998439	0	6	304	48	0	0.00238663	0.406417	0.00915332	NA	-0.275297	0.0128161	0.618736	NA	0.198351	0.0375078	1.64917
2RS	Lodging	Marker11732	1.67838e-06	1H	501998945	408	154	317	60	0.434968	0.061257	0.423797	0.0114416	0.0625786	0.0109068	0.0453595	0.572062	0.782875	0.00751935	0.475583	1.75811
2RS	Lodging	Marker3370	1.67838e-06	1H	502124385	283	154	314	60	0.301706	0.061257	0.419786	0.0114416	0.0855556	0.0109068	0.0448233	0.572062	1.25438	0.00751935	0.463212	1.75811
2RS	Lodging	Marker1246	6.17138e-07	3H	558347932	177	77	364	34	0.188699	0.0306285	0.486631	0.0064836	0.0387435	-0.0144738	0.0161258	0.921127	0.186922	0.00683698	0.0614934	2.59597
2RS	Lodging	Marker392	6.17138e-07	3H	558352204	177	77	364	34	0.188699	0.0306285	0.486631	0.0064836	0.0387435	-0.0144738	0.0105923	0.921127	0.186922	0.00683698	0.0265318	2.59597
2RS	Lodging	Marker8996	6.17138e-07	3H	558445448	177	77	363	34	0.188699	0.0306285	0.485294	0.0064836	0.0387435	-0.0144738	0.0203872	0.921127	0.186922	0.00683698	0.0982733	2.59597
2RS	Lodging	Marker11482	6.17138e-07	3H	558461793	5	712	364	34	0.00533049	0.283214	0.486631	0.0064836	0.0802968	-0.0664421	0.0236578	0.921127	0.0278069	0.985087	0.132353	2.59597
2RS	Lodging	Marker3808	6.17138e-07	3H	558462301	5	712	367	34	0.00533049	0.283214	0.490642	0.0064836	0.123504	-0.0664421	0.00730205	0.921127	0.0657837	0.985087	0.0126134	2.59597
2RS	Lodging	Marker11186	1.8103e-06	3H	558824949	6	719	366	33	0.00639659	0.285998	0.489305	0.00629291	0.0802968	-0.0483019	0.0793133	0.885126	0.0333325	0.523691	1.48795	2.32696
2RS	Lodging	Marker7711	1.8103e-06	3H	558827281	6	712	367	33	0.00639659	0.283214	0.490642	0.00629291	0.0802968	-0.0738357	0.073469	0.885126	0.0333325	1.21652	1.27689	2.32696
2RS	Lodging	Marker1109	1.47542e-09	3H	561066017	32	24	242	37	0.0341151	0.00954654	0.323529	0.00705568	0.0184751	0.0910074	0.0597418	1.08474	0.00914864	0.086083	0.739393	3.91547
2RS	Lodging	Marker11949	6.28493e-10	3H	561155650	33	24	254	38	0.0351812	0.00954654	0.339572	0.00724638	0.0297841	0.0632465	0.0542364	1.10018	0.0244927	0.0415754	0.624447	4.13579
2RS	Lodging	Marker6044	1.66049e-09	3H	561156462	34	24	259	35	0.0362473	0.00954654	0.346257	0.00667429	0.00510927	0.0632465	0.0479625	1.08297	0.000741771	0.0415754	0.492907	3.69317
2RS	Lodging	Marker2532	2.12854e-15	3H	561401953	38	701	230	30	0.0405117	0.278839	0.307487	0.00572082	-0.101597	-0.0661665	0.108155	1.80297	0.326357	0.96771	2.35778	8.7824
2RS	Lodging	Marker5620	2.12854e-15	3H	561408010	446	702	355	30	0.47548	0.279236	0.474599	0.00572082	-0.0330444	-0.0596851	-0.0361893	1.80297	0.221514	0.788098	0.309125	8.7824
2RS	Lodging	Marker11289	2.12854e-15	3H	561408094	35	691	226	30	0.0373134	0.274861	0.302139	0.00572082	-0.0941304	-0.0766019	0.0947179	1.80297	0.258893	1.28557	1.79059	8.7824
2RS	Lodging	Marker2443	2.12854e-15	3H	561514273	38	703	235	30	0.0405117	0.279634	0.314171	0.00572082	-0.0714204	-0.0845733	0.0895531	1.80297	0.161278	1.58378	1.63568	8.7824
2RS	Lodging	Marker658	3.85913e-15	3H	562272693	2	8	1	30	0.0021322	0.00318218	0.0013369	0.00572082	-0.144893	0.525153	1.03412	1.73481	0.0363333	0.961603	1.3515	8.13092
2RS	Lodging	Marker8874	1.42735e-12	4H	19092878	1	0	19	365	0.0010661	0	0.0254011	0.0696034	1.89872	NA	0.0864251	-0.389685	3.12296	NA	0.175031	4.67084
Note. NA results from the SNP marker being monomorphic in the population.
a Population used for single-population GWAS to identify the reported marker as significant.
b Minor allele count in the analysed population.
c Minor allele frequency in the analysed population.
dEstimated SNP regressions from single-population GWAS model on 6RW, 2RW, 6RS or 2RS.
ePopulation-wise percentage of additive genetic variance explained by the SNP marker.
