# Supplementary material for: Multi-population GWAS detects robust marker associations in a newly established six-rowed winter barley breeding program
Source: Heredity (Edinb). 2024 Nov 28;134(1):33–48. doi: 10.1038/s41437-024-00733-x (PMC11724117; doi:10.1038/s41437-024-00733-x)
Supplement: Supplementary file 7 — Table S5 [file 41437_2024_733_MOESM7_ESM.xlsx]

## Sheet: Table S5
Table S5: Trait correlations of heading date and lodging within populations.
	6RW	2RW	6RS	2RS
rg a	-0.10 (0.14)	+0.33 (0.09)	-0.51 (0.11)	-0.31 (0.07)
rp b	+0.01 (0.02)	+0.14 (0.01)	-0.20 (0.02)	-0.15 (0.01)
a Genetic correlation as estimated by a bivariate model.
b Phenotypic correlation as estimated from observations subtracted fixed effects of the overall trait means and environmental means as estimated in a bivariate model.
Note. The numbers in parentheses indicate the standard error of the estimates
