# Supplementary material for: Multi-population GWAS detects robust marker associations in a newly established six-rowed winter barley breeding program
Source: Heredity (Edinb). 2024 Nov 28;134(1):33–48. doi: 10.1038/s41437-024-00733-x (PMC11724117; doi:10.1038/s41437-024-00733-x)
Supplement: Supplementary file 8 — Table S6 [file 41437_2024_733_MOESM8_ESM.xlsx]

## Sheet: Table S6
Table S6. Genome-wide linkage phase similarities (LPS) between 6RW and 2RW in windows of 1 Mbp.
Chromosome	Mid-interval position	LPS	# SNP pairs
1H	174142	0.640768	12
1H	175419	0.640768	12
1H	179268	0.640768	12
1H	376847	0.702942	13
1H	378264	0.702942	13
1H	378487	0.702942	13
1H	382633	0.702942	13
1H	411227	0.702942	13
1H	1617523	0.887534	17
1H	1621118	0.887534	17
1H	1633176	0.887534	17
1H	1633947	0.887534	17
1H	1710304	0.862335	17
1H	1712440	0.862335	17
1H	1727234	0.862335	17
1H	1727678	0.862335	17
1H	1727905	0.862335	17
1H	1918481	0.828366	20
1H	2061654	0.841316	18
1H	2062256	0.841316	18
1H	2085992	0.863373	21
1H	2086249	0.863373	21
1H	2086344	0.863373	21
1H	2106383	0.875059	22
1H	2175949	0.833997	18
1H	2205939	0.833997	18
1H	4485362	0.888023	12
1H	4487316	0.888023	12
1H	4510722	0.888023	12
1H	4511443	0.888023	12
1H	4514812	0.888023	12
1H	4883922	0.850562	23
1H	4890270	0.878202	20
1H	4890547	0.878202	20
1H	4909383	0.878202	20
1H	4919704	0.885399	18
1H	4920415	0.885399	18
1H	4920840	0.885399	18
1H	4943342	0.876477	17
1H	4943568	0.876477	17
1H	5011081	0.869464	19
1H	5059375	0.859876	18
1H	5060170	0.859876	18
1H	5067807	0.859876	18
1H	5069232	0.859876	18
1H	5095647	0.859876	18
1H	5095780	0.859876	18
1H	5100884	0.859876	18
1H	5111178	0.859876	18
1H	5111609	0.859876	18
1H	5152405	0.859876	18
1H	5153318	0.859876	18
1H	5153612	0.859876	18
1H	5160945	0.859876	18
1H	5331636	0.850615	21
1H	5332598	0.850615	21
1H	5346091	0.850615	21
1H	5348134	0.850615	21
1H	5365382	0.850615	21
1H	5368892	0.850615	21
1H	5368904	0.850615	21
1H	5500333	0.784255	21
1H	5500415	0.784255	21
1H	5501378	0.784255	21
1H	5708723	0.785277	29
1H	5711952	0.785277	29
1H	5720863	0.785277	29
1H	5723083	0.785277	29
1H	5723290	0.785277	29
1H	5757810	0.785277	29
1H	5898218	0.769384	22
1H	5898819	0.769384	22
1H	5982577	0.769384	22
1H	6053802	0.743742	19
1H	6054145	0.743742	19
1H	6054582	0.743742	19
1H	6057207	0.743742	19
1H	6057567	0.743742	19
1H	6143579	0.743742	19
1H	6144332	0.743742	19
1H	6144602	0.743742	19
1H	6145631	0.743742	19
1H	6146376	0.743742	19
1H	6146436	0.743742	19
1H	6146761	0.743742	19
1H	6155113	0.743742	19
1H	6157337	0.743742	19
1H	7857920	0.901006	17
1H	7944219	0.901006	17
1H	7944409	0.901006	17
1H	8054913	0.907098	19
1H	8054914	0.907098	19
1H	8055023	0.907098	19
1H	8217429	0.943938	15
1H	8217576	0.943938	15
1H	8317301	0.900527	12
1H	8317682	0.900527	12
1H	8320560	0.900527	12
1H	8353356	0.900527	12
1H	8354464	0.900527	12
1H	8355404	0.900527	12
1H	8356337	0.900527	12
1H	8356747	0.900527	12
1H	8357409	0.900527	12
1H	8520542	0.8745	18
1H	8528372	0.8745	18
1H	8646104	0.887893	17
1H	8648910	0.887893	17
1H	8865961	0.779696	18
1H	8866111	0.779696	18
1H	8875434	0.779696	18
1H	8875664	0.779696	18
1H	8877438	0.779696	18
1H	8877883	0.779696	18
1H	8936529	0.740039	23
1H	8937818	0.740039	23
1H	9050501	0.730207	22
1H	9057068	0.730207	22
1H	9313685	0.740353	23
1H	9315478	0.740353	23
1H	9318162	0.740353	23
1H	9318735	0.740353	23
1H	9331705	0.740353	23
1H	9334991	0.740353	23
1H	9335094	0.740353	23
1H	9335281	0.740353	23
1H	9335678	0.740353	23
1H	9411574	0.679207	17
1H	9413945	0.679207	17
1H	9415078	0.679207	17
1H	9415219	0.679207	17
1H	9415239	0.679207	17
1H	9499104	0.679207	17
1H	9611871	0.743885	17
1H	9612969	0.743885	17
1H	9621928	0.743885	17
1H	9622000	0.743885	17
1H	9754590	0.786719	19
1H	11469588	0.502591	13
1H	11495849	0.502591	13
1H	11496024	0.502591	13
1H	11496075	0.502591	13
1H	11545369	0.502591	13
1H	11546728	0.502591	13
1H	11546826	0.502591	13
1H	11626744	0.491292	14
1H	11629114	0.491292	14
1H	11796531	0.47279	13
1H	11796919	0.47279	13
1H	11797028	0.47279	13
1H	11797330	0.47279	13
1H	11802510	0.47279	13
1H	11809787	0.47279	13
1H	11835774	0.47279	13
1H	11835977	0.47279	13
1H	11857415	0.47279	13
1H	11882312	0.47279	13
1H	14260827	0.822774	12
1H	14318844	0.822774	12
1H	14646973	0.776006	16
1H	14648543	0.776006	16
1H	14659271	0.782716	15
1H	14659867	0.782716	15
1H	14667925	0.782716	15
1H	14713074	0.782716	15
1H	14714638	0.782716	15
1H	14715520	0.782716	15
1H	14717624	0.782716	15
1H	14717580	0.782716	15
1H	14720866	0.782716	15
1H	14723683	0.782716	15
1H	14726415	0.782716	15
1H	14726688	0.782716	15
1H	14738318	0.782716	15
1H	14738338	0.782716	15
1H	14738390	0.782716	15
1H	14843498	0.813694	13
1H	14848407	0.813694	13
1H	14848641	0.813694	13
1H	15080236	0.84969	17
1H	15080340	0.84969	17
1H	15080880	0.84969	17
1H	15093473	0.84969	17
1H	15094981	0.84969	17
1H	20454751	0.930846	15
1H	20455004	0.930846	15
1H	20591394	0.933565	16
1H	20591394	0.933565	16
1H	20592358	0.933565	16
1H	20593008	0.933565	16
1H	20593132	0.933565	16
1H	20593336	0.933565	16
1H	20664479	0.937537	13
1H	20781754	0.937537	13
1H	20819032	0.937537	13
1H	20913707	0.937537	13
1H	20914505	0.937537	13
1H	20914630	0.937537	13
1H	20915150	0.937537	13
1H	20918588	0.937537	13
1H	20931088	0.937537	13
1H	20940996	0.937537	13
1H	20941724	0.937537	13
1H	20945640	0.937537	13
1H	20985543	0.941939	11
1H	485524391	0.956322	12
1H	485524519	0.956322	12
1H	485528299	0.956322	12
1H	485528498	0.956322	12
1H	485530018	0.956322	12
1H	485531887	0.956322	12
1H	485544016	0.956322	12
1H	490272196	0.702221	18
1H	490293320	0.702221	18
1H	490294393	0.702221	18
1H	490325645	0.721222	19
1H	490357977	0.721222	19
1H	490366222	0.721222	19
1H	490371499	0.721222	19
1H	490400445	0.721222	19
1H	490400653	0.721222	19
1H	490415830	0.721222	19
1H	490505640	0.697548	17
1H	490506343	0.697548	17
1H	490626522	0.704231	18
1H	490770575	0.711291	14
1H	497407543	0.650452	15
1H	497465941	0.685127	16
1H	497466779	0.685127	16
1H	497466841	0.685127	16
1H	497467527	0.685127	16
1H	497467851	0.685127	16
1H	497474096	0.685127	16
1H	497490856	0.685127	16
1H	497492008	0.685127	16
1H	497615249	0.685127	16
1H	497640862	0.685127	16
1H	497745933	0.539607	16
1H	497746442	0.539607	16
1H	497748560	0.572721	17
1H	497802523	0.572721	17
1H	497803826	0.572721	17
1H	497831880	0.616053	18
1H	497938814	0.565192	19
1H	499199752	0.925265	10
1H	499261711	0.925265	10
1H	499284958	0.925265	10
1H	499285078	0.925265	10
1H	499318379	0.925265	10
1H	499360297	0.925265	10
1H	499360881	0.925265	10
1H	499370443	0.925265	10
1H	499551754	0.929456	14
1H	499570476	0.933862	15
1H	499570944	0.933862	15
1H	499876138	0.943834	17
1H	499877210	0.943834	17
1H	500021901	0.941831	18
1H	500045435	0.946594	19
1H	500058775	0.941795	18
1H	500366323	0.923523	15
1H	500367435	0.923523	15
1H	500459028	0.871411	17
1H	500541940	0.86028	18
1H	500735576	0.875925	17
1H	500740871	0.875925	17
1H	500741372	0.875925	17
1H	508012711	0.921264	24
1H	508013051	0.921264	24
1H	508013604	0.921264	24
1H	508062444	0.921262	25
1H	508062991	0.921262	25
1H	508078358	0.921262	25
1H	508080590	0.921262	25
1H	508204500	0.938977	21
1H	508233170	0.938977	21
1H	508324937	0.940855	18
1H	508413051	0.940855	18
1H	508413925	0.940855	18
1H	508416524	0.940855	18
1H	508438498	0.940855	18
1H	508440202	0.940855	18
1H	508461259	0.940855	18
1H	508463491	0.940855	18
1H	508464105	0.940855	18
1H	508501257	0.910808	20
1H	508503328	0.910808	20
1H	508542246	0.92622	19
1H	514737157	0.919914	15
1H	514737261	0.919914	15
1H	514739705	0.919914	15
1H	514807956	0.902453	16
1H	514808004	0.902453	16
1H	514910787	0.901684	16
1H	515112190	0.852019	17
1H	515209474	0.861485	15
1H	515209944	0.861485	15
1H	515210282	0.861485	15
1H	515213871	0.861485	15
1H	515213893	0.861485	15
1H	515607899	0.532102	17
1H	515607995	0.532102	17
1H	515611965	0.532102	17
2H	2466388	0.941833	21
2H	2466511	0.941833	21
2H	2507309	0.941833	21
2H	2583493	0.941519	22
2H	2601632	0.941519	22
2H	2602467	0.941519	22
2H	2652314	0.941519	22
2H	2652688	0.941519	22
2H	2654583	0.941519	22
2H	2864870	0.951759	19
2H	2868496	0.951759	19
2H	2873385	0.951759	19
2H	2875218	0.951759	19
2H	2876149	0.951759	19
2H	2882414	0.951759	19
2H	2914506	0.951759	19
2H	3036619	0.968139	18
2H	5314149	0.92707	16
2H	5316510	0.92707	16
2H	5318147	0.92707	16
2H	5318346	0.92707	16
2H	5319227	0.92707	16
2H	5319604	0.92707	16
2H	5547990	0.92707	16
2H	5550004	0.92707	16
2H	8923618	0.972769	13
2H	8924375	0.972769	13
2H	9020332	0.972769	13
2H	9020503	0.972769	13
2H	9033388	0.972769	13
2H	9040750	0.972769	13
2H	9041149	0.972769	13
2H	9041569	0.972769	13
2H	9042316	0.972769	13
2H	9046302	0.972769	13
2H	9046661	0.972769	13
2H	9048658	0.972769	13
2H	9210959	0.979303	15
2H	9217852	0.979303	15
2H	9270853	0.982709	18
2H	9314302	0.982709	18
2H	9378635	0.984317	19
2H	9403720	0.984829	18
2H	9427676	0.98476	17
2H	10474577	0.969181	17
2H	10564446	0.969137	18
2H	10631966	0.957261	20
2H	10634373	0.957261	20
2H	10636558	0.957261	20
2H	10639881	0.957261	20
2H	10640515	0.957261	20
2H	10675800	0.957261	20
2H	10682012	0.957261	20
2H	10712961	0.957261	20
2H	10785797	0.957424	24
2H	10788196	0.957424	24
2H	10818437	0.957424	24
2H	10818592	0.957424	24
2H	10818889	0.957424	24
2H	10824082	0.957424	24
2H	10824761	0.957424	24
2H	10824974	0.957424	24
2H	10825928	0.957424	24
2H	10971647	0.963588	30
2H	10972473	0.963588	30
2H	10988660	0.964521	29
2H	11119786	0.972426	29
2H	11119967	0.972426	29
2H	11127501	0.972426	29
2H	11128546	0.972426	29
2H	11221248	0.970097	23
2H	11234883	0.970097	23
2H	11236797	0.970097	23
2H	11236868	0.970097	23
2H	11373382	0.968073	19
2H	11374847	0.968073	19
2H	11376998	0.968073	19
2H	11377984	0.968073	19
2H	11380093	0.968073	19
2H	11447000	0.968073	19
2H	11459419	0.968073	19
2H	11459593	0.968073	19
2H	11459861	0.968073	19
2H	11531975	0.964853	21
2H	11813925	0.95317	24
2H	11814825	0.95317	24
2H	11841315	0.95317	24
2H	11905911	0.95093	20
2H	11988398	0.946098	17
2H	11988666	0.946098	17
2H	11988843	0.946098	17
2H	11993328	0.946098	17
2H	11993835	0.946098	17
2H	12035091	0.94504	16
2H	12035354	0.94504	16
2H	12072421	0.94504	16
2H	12073365	0.94504	16
2H	12074012	0.94504	16
2H	12076022	0.94504	16
2H	12100507	0.94504	16
2H	12103370	0.94504	16
2H	12105568	0.94504	16
2H	12176829	0.942352	17
2H	12176925	0.942352	17
2H	12199301	0.942352	17
2H	12199358	0.942352	17
2H	12229015	0.942352	17
2H	12391698	0.929519	22
2H	14982574	0.732192	19
2H	14995714	0.732192	19
2H	15023082	0.732192	19
2H	15252253	0.689814	21
2H	15270162	0.689814	21
2H	15316554	0.689814	21
2H	15319516	0.689814	21
2H	15325324	0.689814	21
2H	15326103	0.689814	21
2H	15326483	0.689814	21
2H	15326702	0.689814	21
2H	15335181	0.689814	21
2H	15336084	0.689814	21
2H	15356976	0.689814	21
2H	15357196	0.689814	21
2H	15357463	0.689814	21
2H	15357772	0.689814	21
2H	15357899	0.689814	21
2H	15360854	0.689814	21
2H	15626383	0.750838	20
2H	15668012	0.750838	20
2H	15670073	0.750838	20
2H	15676421	0.750838	20
2H	15679576	0.750838	20
2H	15688533	0.750838	20
2H	15689264	0.750838	20
2H	16617342	0.907948	21
2H	16618668	0.907948	21
2H	16687011	0.906089	22
2H	16689167	0.906089	22
2H	16689340	0.906089	22
2H	16692455	0.906089	22
2H	16692807	0.906089	22
2H	16693065	0.906089	22
2H	16693140	0.906089	22
2H	16808604	0.921278	26
2H	16809819	0.921278	26
2H	16812857	0.921278	26
2H	16856297	0.920766	27
2H	16975438	0.920766	27
2H	16975557	0.920766	27
2H	16977406	0.920766	27
2H	16978608	0.920766	27
2H	16979434	0.920766	27
2H	16991735	0.920766	27
2H	16991842	0.920766	27
2H	17001197	0.920766	27
2H	17084050	0.920766	27
2H	17108538	0.920766	27
2H	17144440	0.911577	25
2H	17145713	0.911577	25
2H	17194872	0.898572	19
2H	17195578	0.898572	19
2H	17226085	0.898572	19
2H	17260974	0.898572	19
2H	17317652	0.891254	16
2H	17317976	0.891254	16
2H	17331809	0.891254	16
2H	17690885	0.916353	16
2H	17896072	0.850329	21
2H	17910531	0.850329	21
2H	17947069	0.850329	21
2H	17948600	0.850329	21
2H	17949576	0.850329	21
2H	17975396	0.850329	21
2H	17977115	0.850329	21
2H	18063790	0.850329	21
2H	18121355	0.848753	22
2H	18127360	0.848753	22
2H	18127510	0.848753	22
2H	18144890	0.848753	22
2H	18145200	0.848753	22
2H	18145675	0.848753	22
2H	18146309	0.848753	22
2H	18214781	0.856639	21
2H	18214810	0.856639	21
2H	18220509	0.856639	21
2H	18223127	0.856639	21
2H	18223190	0.856639	21
2H	18224963	0.856639	21
2H	18242339	0.856639	21
2H	18243579	0.856639	21
2H	18263091	0.856639	21
2H	18263289	0.856639	21
2H	18264206	0.856639	21
2H	18266277	0.856639	21
2H	18591095	0.816646	18
2H	19159315	0.875513	13
2H	19266399	0.875513	13
2H	19268074	0.875513	13
2H	19270942	0.875513	13
2H	19297219	0.875513	13
2H	19297478	0.875513	13
2H	19297593	0.875513	13
2H	19322360	0.875513	13
2H	19553259	0.831683	24
2H	19560662	0.833008	23
2H	19561764	0.833008	23
2H	19563327	0.833008	23
2H	19635325	0.833008	23
2H	19637657	0.833193	22
2H	19641155	0.841527	19
2H	19838789	0.893672	18
2H	19839495	0.893672	18
2H	19843195	0.893672	18
2H	19844339	0.893672	18
2H	19876428	0.893672	18
2H	19876768	0.893672	18
2H	19946545	0.893672	18
2H	19974355	0.893672	18
2H	19974623	0.893672	18
2H	19974820	0.893672	18
2H	20022576	0.893672	18
2H	23772722	0.74554	14
2H	23829110	0.74554	14
2H	23829388	0.74554	14
2H	23831227	0.74554	14
2H	23831824	0.74554	14
2H	25380971	0.851297	20
2H	25381158	0.851297	20
2H	25385444	0.851297	20
2H	25435212	0.881928	19
2H	25450102	0.881359	20
2H	25580037	0.919025	19
2H	25680244	0.906516	21
2H	25680956	0.906516	21
2H	25800272	0.906516	21
2H	25800576	0.906516	21
2H	25802406	0.906516	21
2H	25802784	0.906516	21
2H	25802847	0.906516	21
2H	25810124	0.906516	21
2H	25876597	0.869192	23
2H	25876870	0.869192	23
2H	25877263	0.869192	23
2H	25877279	0.869192	23
2H	25877754	0.869192	23
2H	25877822	0.869192	23
2H	25877972	0.869192	23
2H	25878141	0.869192	23
2H	25878161	0.869192	23
2H	25878541	0.869192	23
2H	25878619	0.869192	23
2H	25879153	0.869192	23
2H	25879587	0.869192	23
2H	25879587	0.869192	23
2H	25879933	0.869192	23
2H	25936706	0.852871	19
2H	25944435	0.852871	19
2H	26109060	0.839528	20
2H	26152502	0.853227	21
2H	26363367	0.842574	15
2H	26372301	0.842574	15
2H	26375084	0.842574	15
2H	28055971	0.869286	19
2H	28069859	0.869286	19
2H	28070046	0.869286	19
2H	28071858	0.869286	19
2H	43624235	0.858386	19
2H	43624648	0.858386	19
2H	43624667	0.858386	19
2H	43626923	0.858386	19
2H	43699641	0.823472	19
2H	43701868	0.823472	19
2H	43706714	0.823472	19
2H	43855314	0.847335	19
2H	43858256	0.847335	19
2H	43974778	0.847335	19
2H	44084216	0.835723	21
2H	544851599	0.735555	12
2H	545041788	0.748449	13
2H	545047703	0.748449	13
2H	545047940	0.748449	13
2H	545053217	0.748449	13
2H	10469464	0.969181	17
2H	615015011	0.999494	15
2H	615110098	0.999186	15
2H	615159849	0.999186	15
2H	615164406	0.999027	13
2H	615167228	0.999027	13
2H	615186373	0.999027	13
2H	615298011	0.999027	13
2H	615302437	0.999027	13
2H	618215556	0.779324	14
2H	618249872	0.779263	15
2H	618251677	0.779263	15
2H	618253874	0.779263	15
2H	618255090	0.779263	15
2H	618320172	0.779263	15
2H	618320948	0.779263	15
2H	618321090	0.779263	15
2H	618423741	0.779263	15
2H	618432081	0.779263	15
2H	618432764	0.779263	15
2H	618446620	0.779263	15
2H	618549379	0.704136	19
2H	618549756	0.704136	19
2H	618674513	0.704136	19
2H	618676537	0.704136	19
2H	618715171	0.700594	21
2H	618715239	0.700594	21
2H	618717092	0.700594	21
2H	620082736	0.819338	19
2H	620085206	0.819338	19
2H	620196503	0.800116	18
2H	620196921	0.800116	18
2H	620306540	0.810587	19
2H	620314221	0.810587	19
2H	620319189	0.810587	19
2H	620378491	0.845438	21
2H	620401099	0.845438	21
2H	620401663	0.845438	21
2H	620408862	0.845438	21
2H	620545666	0.87063	21
2H	620568162	0.87063	21
2H	620572668	0.87063	21
2H	620576002	0.87063	21
2H	620664017	0.886564	25
2H	620787423	0.880377	23
2H	620870935	0.864647	20
2H	620873417	0.864647	20
2H	620928988	0.898342	17
2H	620929162	0.898342	17
2H	620992991	0.898342	17
2H	621104195	0.972386	15
2H	621106831	0.972386	15
2H	621108401	0.972386	15
2H	621124808	0.972386	15
2H	621125174	0.972386	15
2H	621125570	0.972386	15
2H	621131357	0.972386	15
2H	621135645	0.972386	15
2H	621222510	0.975221	14
2H	621241774	0.980378	18
2H	621420379	0.967596	22
2H	621542844	0.927264	21
2H	621544299	0.927264	21
2H	621582500	0.927264	21
2H	621585447	0.927264	21
2H	621599922	0.927264	21
2H	621724448	0.91694	16
2H	621724579	0.91694	16
2H	621726583	0.91694	16
2H	621727605	0.91694	16
2H	621773640	0.911497	15
2H	621773979	0.911497	15
2H	621774262	0.911497	15
2H	621780280	0.911497	15
2H	621780305	0.911497	15
2H	621781307	0.911497	15
2H	621785851	0.911497	15
2H	621829981	0.911497	15
2H	621833000	0.911497	15
2H	621961568	0.93373	21
2H	621962622	0.93373	21
2H	622001279	0.937133	22
2H	622035585	0.937133	22
2H	622043397	0.937133	22
2H	622129569	0.927281	19
2H	622250736	0.903902	15
2H	622252162	0.903902	15
2H	650510649	0.53186	15
2H	650510789	0.53186	15
2H	650512028	0.53186	15
2H	657076687	0.764595	18
2H	657077507	0.764595	18
2H	657121688	0.76412	17
2H	657137557	0.76412	17
2H	657138343	0.76412	17
2H	657154225	0.76412	17
2H	657154288	0.76412	17
2H	657244439	0.677125	20
2H	657275508	0.746101	17
2H	657286729	0.746101	17
2H	657303490	0.746101	17
2H	657325224	0.743092	21
2H	657380942	0.751898	22
2H	657410889	0.751898	22
2H	657440346	0.73415	24
2H	657441330	0.73415	24
2H	657547116	0.73415	24
2H	657663360	0.710051	17
2H	657663590	0.710051	17
2H	657690444	0.717087	19
3H	1617768	0.9022	20
3H	1618329	0.9022	20
3H	1668436	0.902196	19
3H	1782756	0.911753	29
3H	1799552	0.911753	29
3H	1799812	0.911753	29
3H	1875854	0.915743	31
3H	1977107	0.910975	33
3H	1987276	0.910975	33
3H	2025578	0.91037	35
3H	2031478	0.91037	35
3H	2031651	0.91037	35
3H	2031700	0.91037	35
3H	2043874	0.901136	39
3H	2044901	0.901136	39
3H	2093192	0.897429	42
3H	2098472	0.897429	42
3H	2100480	0.897429	42
3H	2100677	0.897429	42
3H	2115284	0.897429	42
3H	2188074	0.839586	43
3H	2188203	0.839586	43
3H	2189476	0.839586	43
3H	2191103	0.839586	43
3H	2197422	0.839586	43
3H	2199440	0.839586	43
3H	2203646	0.839557	44
3H	2208551	0.839557	44
3H	2211010	0.839557	44
3H	2212691	0.839557	44
3H	2366474	0.840038	41
3H	2352229	0.840038	41
3H	2396587	0.842412	40
3H	2406436	0.813053	41
3H	2499333	0.796703	39
3H	2500456	0.796703	39
3H	2536437	0.80013	35
3H	2536494	0.80013	35
3H	2536548	0.80013	35
3H	2536811	0.80013	35
3H	2554265	0.799097	33
3H	2554831	0.799097	33
3H	2557677	0.799097	33
3H	2616197	0.737623	28
3H	2656061	0.737623	28
3H	2657341	0.737623	28
3H	2657439	0.737623	28
3H	2699853	0.732423	25
3H	2699958	0.732423	25
3H	2700697	0.732423	25
3H	2715353	0.661437	21
3H	2762743	0.661437	21
3H	2852230	0.7016	23
3H	2857549	0.7016	23
3H	2905074	0.655779	21
3H	3168999	0.641081	13
3H	3169052	0.641081	13
3H	3170377	0.641081	13
3H	3310955	0.641035	14
3H	3318394	0.641035	14
3H	3319307	0.641035	14
3H	3438094	0.598731	13
3H	3438473	0.598731	13
3H	3438872	0.598731	13
3H	3446326	0.693199	16
3H	3481182	0.738235	17
3H	3485267	0.738235	17
3H	3654648	0.738235	17
3H	3654773	0.738235	17
3H	3710352	0.662802	14
3H	3737551	0.662802	14
3H	3768036	0.662802	14
3H	3771510	0.662802	14
3H	3841734	0.784119	12
3H	3854244	0.784119	12
3H	3924604	0.784119	12
3H	3928668	0.784119	12
3H	5468558	0.835074	12
3H	5468756	0.835074	12
3H	5720670	0.864017	17
3H	5720670	0.864017	17
3H	5720783	0.864017	17
3H	5723647	0.864017	17
3H	5725856	0.864017	17
3H	5823676	0.880298	20
3H	5826095	0.880298	20
3H	5828469	0.880298	20
3H	5930239	0.875676	22
3H	5930248	0.875676	22
3H	5930546	0.875676	22
3H	5974099	0.883678	20
3H	5977640	0.883678	20
3H	5985766	0.883678	20
3H	5985848	0.883678	20
3H	6032885	0.883678	20
3H	6034424	0.883678	20
3H	6098677	0.883678	20
3H	6098759	0.883678	20
3H	6098759	0.883678	20
3H	6182296	0.883678	20
3H	6257342	0.887077	18
3H	6260908	0.887077	18
3H	6260961	0.887077	18
3H	6261438	0.887077	18
3H	6339215	0.888565	15
3H	6356087	0.888565	15
3H	8756940	0.89244	19
3H	8757312	0.89244	19
3H	8767458	0.89244	19
3H	8828519	0.883587	19
3H	8840463	0.883587	19
3H	8849184	0.883587	19
3H	8850348	0.883587	19
3H	8889421	0.883587	19
3H	8914454	0.84932	16
3H	8918888	0.84932	16
3H	9181168	0.834078	18
3H	9182522	0.834078	18
3H	9182498	0.834078	18
3H	9204507	0.834078	18
3H	9207739	0.834078	18
3H	9249964	0.834078	18
3H	9250016	0.834078	18
3H	9250048	0.834078	18
3H	9273510	0.816011	17
3H	20110871	0.855101	13
3H	20115988	0.855101	13
3H	20182073	0.855101	13
3H	20182739	0.844747	14
3H	20303882	0.832814	15
3H	20314756	0.832814	15
3H	20315575	0.832814	15
3H	20369799	0.828841	16
3H	20378459	0.790873	15
3H	20390429	0.790873	15
3H	20391902	0.790873	15
3H	20397435	0.790873	15
3H	20531859	0.688408	13
3H	20532056	0.688408	13
3H	20532589	0.688408	13
3H	20535200	0.688408	13
3H	20682697	0.748886	14
3H	20860637	0.818085	15
3H	26424640	0.875926	22
3H	26434632	0.875926	22
3H	26469934	0.875926	22
3H	26675683	0.857365	25
3H	26677765	0.857365	25
3H	26679698	0.857365	25
3H	26682961	0.857365	25
3H	26686550	0.857365	25
3H	26711929	0.86083	24
3H	26716240	0.86083	24
3H	26738351	0.869815	27
3H	26789705	0.863973	26
3H	26790563	0.863973	26
3H	26823056	0.863973	26
3H	26824507	0.863973	26
3H	26824816	0.863973	26
3H	26826002	0.863973	26
3H	26828056	0.863973	26
3H	26829439	0.863973	26
3H	26829768	0.863973	26
3H	26983213	0.868979	25
3H	27100504	0.874187	26
3H	27100691	0.874187	26
3H	27139926	0.874187	26
3H	27237194	0.859613	19
3H	27237402	0.859613	19
3H	27237522	0.859613	19
3H	511426798	0.368301	15
3H	511428153	0.368301	15
3H	511429612	0.368301	15
3H	511438473	0.368301	15
3H	511439708	0.368301	15
3H	511555285	0.450573	15
3H	511557428	0.450573	15
3H	511577646	0.450573	15
3H	553405999	0.603187	11
3H	553407131	0.603187	11
3H	553495612	0.627171	17
3H	553499681	0.627171	17
3H	553602987	0.627171	17
3H	581686624	0.947833	17
3H	597053657	0.980535	12
3H	597054315	0.980535	12
3H	597059471	0.980535	12
3H	597059864	0.980535	12
3H	597067284	0.980535	12
3H	597068094	0.980535	12
3H	597069956	0.980535	12
3H	597070219	0.980535	12
3H	597092960	0.980535	12
3H	597093419	0.980535	12
3H	597195164	0.980535	12
3H	597195625	0.980535	12
3H	597198832	0.980535	12
3H	597296227	0.983417	15
3H	597350890	0.983417	15
3H	597545402	0.986348	21
3H	597545930	0.986348	21
3H	597547825	0.986348	21
3H	597550115	0.986348	21
3H	597709274	0.99642	15
3H	597709446	0.99642	15
3H	597712965	0.99642	15
3H	597713031	0.99642	15
3H	597742600	0.99642	15
3H	597855135	0.996436	14
3H	597873773	0.996436	14
3H	597875168	0.996436	14
3H	597912115	0.996436	14
3H	597915117	0.996436	14
3H	597917332	0.996436	14
3H	604156891	0.844078	18
3H	604157208	0.844078	18
3H	604158991	0.844078	18
3H	604166910	0.844078	18
3H	604169315	0.844078	18
3H	604194965	0.844078	18
3H	604195104	0.844078	18
3H	604196254	0.844078	18
3H	604200819	0.844078	18
3H	604285392	0.844078	18
3H	604310982	0.844078	18
3H	604311852	0.844078	18
3H	604322932	0.844078	18
3H	604361665	0.836226	17
3H	606232805	0.932121	15
3H	606233108	0.932121	15
3H	606233081	0.932121	15
3H	610203073	0.79245	12
3H	610207516	0.79245	12
3H	610211802	0.79245	12
3H	610213878	0.79245	12
3H	610214241	0.79245	12
3H	610215270	0.79245	12
3H	611980625	0.833881	16
3H	611984461	0.833881	16
3H	611984475	0.833881	16
3H	611991812	0.833881	16
3H	611992871	0.833881	16
3H	612116676	0.832548	15
3H	612116696	0.832548	15
3H	612195942	0.850367	14
3H	612197511	0.850367	14
3H	612199271	0.850367	14
3H	612312809	0.849669	13
3H	612338869	0.849669	13
3H	612339118	0.849669	13
3H	612339309	0.849669	13
3H	612372977	0.849669	13
3H	612376359	0.849669	13
3H	612458351	0.849669	13
3H	612458353	0.849669	13
3H	612460157	0.849669	13
3H	612460156	0.849669	13
3H	612463299	0.849669	13
3H	617362722	0.9709	19
3H	617480642	0.961065	23
3H	617480699	0.961065	23
3H	617481255	0.961065	23
3H	617618806	0.961065	23
3H	617619008	0.961065	23
3H	617761888	0.94883	22
3H	617763089	0.94883	22
3H	617764230	0.94883	22
3H	617764987	0.94883	22
3H	617804621	0.94883	22
3H	617807635	0.94883	22
3H	617839715	0.94883	22
3H	617841707	0.94883	22
3H	617842712	0.94883	22
3H	617854746	0.94883	22
3H	617855506	0.94883	22
3H	617856741	0.94883	22
3H	617919109	0.945988	21
3H	617932465	0.945988	21
3H	617937765	0.945988	21
3H	617944147	0.945988	21
3H	617966744	0.945988	21
3H	618081501	0.956791	18
3H	618177030	0.958978	16
3H	618266185	0.939373	12
3H	618306204	0.949202	11
4H	209896	0.926305	19
4H	250928	0.926305	19
4H	279748	0.926305	19
4H	389443	0.926305	19
4H	396442	0.926305	19
4H	398007	0.926305	19
4H	404593	0.926305	19
4H	404887	0.926305	19
4H	405861	0.926305	19
4H	433451	0.926305	19
4H	434097	0.926305	19
4H	460527	0.926305	19
4H	460978	0.926305	19
4H	461263	0.926305	19
4H	461540	0.926305	19
4H	462248	0.926305	19
4H	462384	0.926305	19
4H	462574	0.926305	19
4H	477882	0.926305	19
4H	479636	0.926305	19
4H	489536	0.926305	19
4H	491072	0.926305	19
4H	1367710	0.939305	13
4H	1368427	0.939305	13
4H	1371889	0.939305	13
4H	1373157	0.939305	13
4H	1374649	0.939305	13
4H	1378269	0.939305	13
4H	1378605	0.939305	13
4H	1378989	0.939305	13
4H	1380067	0.939305	13
4H	1394856	0.939305	13
4H	1400109	0.939305	13
4H	1403519	0.939305	13
4H	1406346	0.939305	13
4H	1406494	0.939305	13
4H	1444583	0.939305	13
4H	1579687	0.939305	13
4H	1580942	0.939305	13
4H	1590006	0.939305	13
4H	1640464	0.939305	13
4H	1670355	0.939305	13
4H	3852032	0.937055	19
4H	3940082	0.947051	15
4H	4157807	0.949581	16
4H	4157966	0.949581	16
4H	4225437	0.949614	16
4H	4227269	0.949614	16
4H	4266951	0.949614	16
4H	4267797	0.949614	16
4H	4269677	0.949614	16
4H	4279671	0.949614	16
4H	4283371	0.949614	16
4H	4287853	0.949614	16
4H	4288617	0.949614	16
4H	4288617	0.949614	16
4H	4288951	0.949614	16
4H	4289565	0.949614	16
4H	4319513	0.960407	18
4H	4319814	0.960407	18
4H	4319920	0.960407	18
4H	4326659	0.918433	20
4H	4343378	0.91323	22
4H	4655744	0.920353	23
4H	4655807	0.920353	23
4H	4706155	0.922719	22
4H	4814562	0.92628	13
4H	566348283	0.778011	20
4H	566353923	0.778011	20
4H	566459541	0.737865	18
4H	566561304	0.738929	19
4H	566561407	0.738929	19
4H	566561627	0.738929	19
4H	566569929	0.715195	18
4H	566570259	0.715195	18
4H	566574550	0.715195	18
4H	566586765	0.709542	22
4H	566652371	0.739452	23
4H	566736133	0.739452	23
4H	566741944	0.739452	23
4H	566742805	0.739452	23
4H	566780817	0.739452	23
4H	566780877	0.739452	23
4H	566804259	0.739452	23
4H	566844601	0.739452	23
4H	566846710	0.739452	23
4H	566971215	0.717313	21
4H	566971271	0.717313	21
4H	566971848	0.717313	21
4H	567026108	0.717313	21
4H	567076339	0.638656	17
4H	567081643	0.692522	18
4H	567081740	0.692522	18
4H	567085051	0.692522	18
4H	567110222	0.721204	18
4H	588846069	0.788668	12
4H	588880617	0.75136	13
4H	588890949	0.75136	13
4H	589071147	0.865582	19
4H	589092751	0.865582	19
4H	589199258	0.865582	19
4H	589200245	0.865582	19
4H	589218058	0.88081	18
4H	589219274	0.88081	18
4H	589324094	0.88081	18
4H	589324114	0.88081	18
4H	589324234	0.88081	18
4H	589324234	0.88081	18
4H	589325503	0.88081	18
4H	589326414	0.88081	18
4H	589327220	0.88081	18
4H	589327609	0.88081	18
4H	589327633	0.88081	18
4H	589327639	0.88081	18
4H	589327645	0.88081	18
4H	589327711	0.88081	18
4H	589327735	0.88081	18
4H	589327819	0.88081	18
4H	589327822	0.88081	18
4H	589327837	0.88081	18
4H	589327882	0.88081	18
4H	589327948	0.88081	18
4H	589327953	0.88081	18
4H	589331690	0.88081	18
4H	589332304	0.88081	18
4H	589336036	0.88081	18
4H	589356686	0.882087	17
4H	589397390	0.912481	15
4H	589398576	0.912481	15
4H	589421991	0.912481	15
4H	589422193	0.912481	15
4H	589422361	0.912481	15
4H	589422386	0.912481	15
4H	589426145	0.912481	15
4H	589426145	0.912481	15
4H	589460106	0.912481	15
4H	589470537	0.912481	15
4H	589606429	0.912481	15
4H	597532403	0.934649	11
4H	597533562	0.934649	11
4H	597536429	0.934649	11
4H	604057256	0.962992	13
4H	604057486	0.962992	13
4H	604060280	0.962992	13
4H	604121657	0.962992	13
4H	604125724	0.962992	13
4H	604126076	0.962992	13
4H	604135579	0.962992	13
4H	604136830	0.962992	13
4H	604137202	0.962992	13
4H	604137600	0.962992	13
4H	604172101	0.962992	13
4H	604172189	0.962992	13
4H	604174068	0.962992	13
4H	604178649	0.962992	13
4H	604179406	0.962992	13
4H	604180627	0.962992	13
4H	604184720	0.962992	13
4H	604185738	0.962992	13
4H	604203227	0.962992	13
4H	604216499	0.962992	13
4H	604216519	0.962992	13
4H	604217226	0.962992	13
4H	604228219	0.962992	13
4H	604228224	0.962992	13
4H	604258057	0.962992	13
4H	604259413	0.962992	13
4H	604259661	0.962992	13
4H	604277118	0.962992	13
4H	604325484	0.962992	13
4H	604359092	0.962992	13
5H	2004943	0.930285	16
5H	2007795	0.930285	16
5H	2008618	0.930285	16
5H	2010031	0.930285	16
5H	2012302	0.930285	16
5H	2013132	0.930285	16
5H	2013696	0.930285	16
5H	2014908	0.930285	16
5H	2138330	0.930285	16
5H	2142973	0.930285	16
5H	2143191	0.930285	16
5H	2144298	0.930285	16
5H	2144896	0.930285	16
5H	2223176	0.923859	18
5H	2223176	0.923859	18
5H	2223424	0.923859	18
5H	2223444	0.923859	18
5H	2223994	0.923859	18
5H	2224210	0.923859	18
5H	2224210	0.923859	18
5H	2235040	0.923859	18
5H	2249477	0.923859	18
5H	2251411	0.923859	18
5H	2253780	0.923859	18
5H	2253800	0.923859	18
5H	2253977	0.923859	18
5H	2253977	0.923859	18
5H	2254541	0.923859	18
5H	2254541	0.923859	18
5H	2352204	0.920634	20
5H	2352690	0.920634	20
5H	2353449	0.920634	20
5H	2353449	0.920634	20
5H	2353671	0.920634	20
5H	2353818	0.920634	20
5H	2419150	0.920634	20
5H	2420046	0.920634	20
5H	2421353	0.920634	20
5H	2422314	0.920634	20
5H	2466191	0.920634	20
5H	2467803	0.920634	20
5H	2656664	0.858447	13
5H	2657431	0.858447	13
5H	3681736	0.665133	14
5H	3682090	0.665133	14
5H	3685802	0.665133	14
5H	3686074	0.665133	14
5H	3693898	0.643802	16
5H	4012632	0.745404	19
5H	4125094	0.770936	20
5H	4125425	0.770936	20
5H	4454731	0.768971	17
5H	4454987	0.768971	17
5H	4455215	0.768971	17
5H	4467507	0.768971	17
5H	4528121	0.689823	19
5H	4532823	0.689823	19
5H	4849695	0.797747	21
5H	4874281	0.797747	21
5H	4880413	0.797747	21
5H	4880678	0.797747	21
5H	4911158	0.781714	22
5H	4913749	0.781714	22
5H	5013212	0.679208	20
5H	5016980	0.679208	20
5H	5024408	0.679208	20
5H	5162573	0.675357	19
5H	5164443	0.675357	19
5H	5165209	0.675357	19
5H	5219752	0.675357	19
5H	5220031	0.675357	19
5H	5231345	0.675357	19
5H	5233415	0.675357	19
5H	5383092	0.710178	15
5H	5494555	0.824112	18
5H	5494699	0.824112	18
5H	5540829	0.871852	15
5H	5567377	0.871852	15
5H	5602242	0.862819	16
5H	5604180	0.862819	16
5H	5605705	0.862819	16
5H	10557273	0.716914	17
5H	10619339	0.716914	17
5H	10698204	0.682751	18
5H	10698289	0.682751	18
5H	10698954	0.682751	18
5H	10701490	0.682751	18
5H	10722356	0.682751	18
5H	10768295	0.712981	19
5H	10770565	0.692293	20
5H	10770763	0.692293	20
5H	10833152	0.692293	20
5H	10885380	0.692293	20
5H	10886580	0.692293	20
5H	10895431	0.692293	20
5H	10977890	0.692293	20
5H	10979582	0.692293	20
5H	10988611	0.692293	20
5H	10988641	0.692293	20
5H	10989222	0.692293	20
5H	10993386	0.692293	20
5H	10995216	0.692293	20
5H	11029477	0.674084	21
5H	11030802	0.674084	21
5H	11031517	0.674084	21
5H	11120248	0.722341	20
5H	11241415	0.758178	19
5H	11269329	0.758178	19
5H	14533192	0.860975	18
5H	14535502	0.860975	18
5H	14536281	0.860975	18
5H	14604163	0.860975	18
5H	14604645	0.860975	18
5H	14713494	0.845012	16
5H	14715278	0.845012	16
5H	14858036	0.845012	16
5H	14882173	0.889823	15
5H	14920199	0.889823	15
5H	14924883	0.889823	15
5H	14925340	0.889823	15
5H	14971882	0.889823	15
5H	14972021	0.889823	15
5H	14975063	0.889823	15
5H	14975774	0.889823	15
5H	14977701	0.889823	15
5H	14992301	0.889823	15
5H	15020901	0.889823	15
5H	15021137	0.889823	15
5H	16809890	0.802681	21
5H	16810933	0.802681	21
5H	16811196	0.802681	21
5H	16811639	0.802681	21
5H	16813090	0.802681	21
5H	16822951	0.802681	21
5H	16825598	0.802681	21
5H	16826385	0.802681	21
5H	16828368	0.802681	21
5H	17018251	0.818289	20
5H	17233738	0.852463	19
5H	17237428	0.852463	19
5H	17237648	0.852463	19
5H	21869729	0.893291	25
5H	21961604	0.908292	19
5H	21963458	0.908292	19
5H	21968906	0.908292	19
5H	22183828	0.884259	18
5H	22192390	0.884259	18
5H	22194948	0.884259	18
5H	22195453	0.884259	18
5H	22195521	0.884259	18
5H	22203384	0.884259	18
5H	22215868	0.884259	18
5H	22270165	0.884259	18
5H	22273638	0.884259	18
5H	22543864	0.861421	17
5H	475447425	0.943725	15
5H	475448651	0.943725	15
5H	475527357	0.943725	15
5H	475822222	0.915861	13
5H	475823797	0.915861	13
5H	475824971	0.915351	14
5H	475825776	0.915351	14
5H	475826196	0.915351	14
5H	475830904	0.915351	14
5H	475834738	0.915351	14
5H	485076565	0.652494	16
5H	485076586	0.652494	16
5H	485077908	0.652494	16
5H	485080040	0.652494	16
5H	485081350	0.652494	16
5H	485144210	0.652494	16
5H	485241747	0.649644	15
5H	485247453	0.649644	15
5H	485304951	0.649644	15
5H	485304978	0.649644	15
5H	485308402	0.649644	15
5H	485308478	0.649644	15
5H	485311667	0.649644	15
5H	485528740	0.71838	14
5H	485543237	0.71838	14
5H	485544124	0.71838	14
5H	485544648	0.71838	14
5H	485549835	0.71838	14
5H	485549973	0.71838	14
5H	489518026	0.809993	21
5H	489571838	0.830864	24
5H	489572018	0.830864	24
5H	489572996	0.830864	24
5H	489573865	0.830864	24
5H	489576385	0.819348	22
5H	489780855	0.840458	27
5H	489787147	0.840458	27
5H	489814026	0.840458	27
5H	489815829	0.840458	27
5H	489818045	0.840458	27
5H	489818259	0.840458	27
5H	489911187	0.880276	34
5H	489999509	0.905877	33
5H	489999601	0.905877	33
5H	490010201	0.905877	33
5H	490015977	0.905877	33
5H	490017850	0.905877	33
5H	490038281	0.898217	32
5H	490048507	0.898217	32
5H	490053766	0.898217	32
5H	490106787	0.92171	27
5H	490107710	0.92171	27
5H	490108061	0.92171	27
5H	490187119	0.90715	29
5H	490201433	0.90715	29
5H	490201433	0.90715	29
5H	490301489	0.923443	27
5H	490349679	0.932209	26
5H	490349904	0.932209	26
5H	490360634	0.932209	26
5H	490370343	0.915321	27
5H	490370925	0.915321	27
5H	490403240	0.915321	27
5H	490405958	0.915321	27
5H	490411535	0.921289	26
5H	490620246	0.890011	18
5H	490620337	0.890011	18
5H	490622648	0.890011	18
5H	490669162	0.890011	18
5H	490813688	0.911925	21
5H	490814031	0.911925	21
5H	490834844	0.911925	21
5H	490865463	0.890855	18
5H	490865860	0.890855	18
5H	490998756	0.919401	14
5H	491006405	0.919401	14
5H	491059558	0.919401	14
5H	491067340	0.919401	14
5H	491067649	0.919401	14
5H	491068735	0.919401	14
5H	499790276	0.822624	18
5H	499794579	0.822624	18
5H	499794611	0.822624	18
5H	500105386	0.892885	22
5H	500114619	0.892885	22
5H	500143030	0.892885	22
5H	500144401	0.892885	22
5H	500257852	0.892885	22
5H	500259366	0.892885	22
5H	500261553	0.887915	20
5H	500262476	0.887915	20
5H	500262515	0.887915	20
5H	500263466	0.887915	20
5H	506473248	0.897211	15
5H	514324606	0.933741	12
5H	514326424	0.933741	12
5H	514410252	0.943182	13
5H	514430418	0.943182	13
5H	514430623	0.943182	13
5H	514431620	0.943182	13
5H	514475251	0.943532	12
5H	514544072	0.943532	12
5H	514544402	0.943532	12
5H	516847196	0.9518	11
5H	516852057	0.9518	11
5H	516852397	0.9518	11
5H	516949575	0.985647	10
5H	516951873	0.985647	10
5H	516951999	0.985647	10
5H	516957920	0.985647	10
5H	516958370	0.985647	10
5H	516959062	0.985647	10
5H	516961294	0.985647	10
5H	518796333	0.983119	12
5H	518800707	0.983119	12
5H	518802828	0.983119	12
5H	518803904	0.983119	12
5H	518852340	0.983119	12
5H	518938850	0.966201	16
5H	518940539	0.966201	16
5H	519045236	0.953709	15
5H	519049958	0.953709	15
5H	519050661	0.953709	15
5H	519056400	0.953709	15
5H	519108524	0.949544	14
5H	519110039	0.949544	14
5H	519237887	0.949544	14
5H	519237887	0.949544	14
5H	519322432	0.938301	12
5H	519369653	0.959503	11
5H	519370886	0.959503	11
5H	519434443	0.959503	11
5H	519434668	0.959503	11
5H	519807546	0.97205	15
5H	519940428	0.965773	13
5H	519940616	0.965773	13
5H	520200021	0.937116	13
5H	520200407	0.937116	13
5H	520201437	0.937116	13
5H	520201607	0.937116	13
5H	520202359	0.937116	13
5H	520202513	0.937116	13
5H	520203287	0.937116	13
5H	520204030	0.937116	13
5H	520371113	0.940754	14
5H	520403047	0.937155	16
5H	520545947	0.936918	17
5H	520570959	0.936918	17
5H	520601812	0.931921	16
5H	520603246	0.929906	17
5H	520870870	0.862421	21
5H	520873417	0.862421	21
5H	520878127	0.862421	21
5H	520915488	0.857372	20
5H	520916612	0.857372	20
5H	521102381	0.823484	19
5H	521328947	0.803116	20
5H	521345084	0.803116	20
5H	521346766	0.803116	20
5H	522216589	0.859341	19
5H	522290263	0.849694	17
5H	522290460	0.849694	17
5H	522335660	0.849694	17
5H	522512472	0.830082	15
5H	522512658	0.830082	15
5H	522515167	0.830082	15
5H	522655413	0.772231	11
5H	522658937	0.772231	11
5H	522671079	0.772231	11
5H	522671396	0.772231	11
5H	522696657	0.772231	11
5H	527185433	0.989382	16
5H	527185506	0.989382	16
5H	527203129	0.988679	15
5H	527203338	0.988679	15
5H	527206555	0.987867	14
5H	527244321	0.987867	14
5H	527249835	0.987867	14
5H	527330696	0.986972	14
5H	527330767	0.986972	14
5H	527465857	0.999959	10
5H	527467856	0.999959	10
5H	527475005	0.999959	10
5H	527496798	0.999959	10
5H	527568710	0.999959	10
5H	527619475	0.999959	10
5H	535693442	0.806484	13
5H	535745625	0.806484	13
5H	535747104	0.806484	13
5H	535775155	0.855897	15
5H	535802307	0.855897	15
5H	535814543	0.855897	15
5H	535814810	0.855897	15
5H	535906217	0.842683	15
5H	535906740	0.842683	15
5H	535976941	0.860897	16
5H	535985355	0.860897	16
5H	536019699	0.860897	16
5H	536022259	0.860897	16
5H	536162046	0.860897	16
5H	536163621	0.860897	16
5H	536170116	0.860897	16
5H	536251474	0.891919	14
5H	536258712	0.891919	14
5H	536277957	0.908372	13
5H	536277977	0.908372	13
5H	536278387	0.908372	13
5H	536285731	0.908372	13
5H	536286510	0.908372	13
5H	536316891	0.938124	12
5H	536429799	0.927439	10
5H	543013732	0.996783	11
5H	543016744	0.996783	11
5H	543029866	0.996783	11
5H	543069276	0.996783	11
5H	545072038	0.962425	14
5H	545179647	0.962425	14
5H	545190512	0.962425	14
5H	548664436	0.901196	19
5H	548676655	0.901196	19
5H	548711512	0.901196	19
5H	548717341	0.901196	19
5H	548729621	0.901196	19
5H	548730741	0.901196	19
5H	548731599	0.901196	19
5H	548763629	0.901196	19
5H	553621782	0.998861	15
5H	553622074	0.998861	15
5H	553656858	0.998861	15
5H	553658633	0.998861	15
5H	553729193	0.998769	14
5H	553729907	0.998769	14
5H	553730630	0.998769	14
5H	553743039	0.998769	14
5H	553749830	0.998769	14
5H	553770130	0.998769	14
5H	553866000	0.999569	13
5H	553867795	0.999569	13
5H	553917871	0.999825	12
5H	553995134	0.999825	12
5H	554008024	0.999825	12
5H	554040568	0.999837	13
5H	554040604	0.999837	13
5H	554041072	0.999837	13
5H	554046857	0.999837	13
5H	554046899	0.999837	13
5H	554102870	0.999837	13
5H	554103674	0.999837	13
5H	554197519	0.999824	12
5H	554286054	0.980672	14
5H	554286344	0.980672	14
5H	558712796	0.913466	14
5H	558716549	0.913466	14
5H	558717613	0.913466	14
5H	558718129	0.913466	14
5H	558730025	0.913466	14
5H	558738252	0.913466	14
5H	558738326	0.913466	14
5H	558762831	0.913466	14
5H	558764118	0.913466	14
5H	558788481	0.913466	14
5H	558790859	0.913466	14
5H	558791210	0.913466	14
5H	558985481	0.925309	12
5H	558990507	0.925309	12
5H	563035701	0.760148	13
5H	563093487	0.760148	13
5H	567456289	0.947259	14
5H	567587434	0.947945	14
5H	567588684	0.947945	14
5H	567593821	0.947945	14
5H	567596429	0.947945	14
5H	567596750	0.947945	14
5H	571034671	0.46799	14
5H	571039330	0.46799	14
5H	571093143	0.46799	14
5H	571125662	0.46799	14
5H	571131745	0.46799	14
5H	571146855	0.46799	14
5H	571156341	0.46799	14
5H	571272745	0.728771	19
5H	571272959	0.728771	19
5H	571320031	0.728771	19
5H	571321711	0.728771	19
5H	571340383	0.779995	18
5H	571393499	0.779995	18
5H	571393768	0.779995	18
5H	571396636	0.779995	18
5H	571397392	0.779995	18
5H	571511985	0.779995	18
5H	571512660	0.779995	18
5H	571516639	0.779995	18
5H	571731772	0.814041	15
5H	571733425	0.814041	15
5H	571747702	0.847412	17
5H	571753709	0.847412	17
5H	571761610	0.847412	17
5H	571764041	0.847412	17
5H	571843279	0.935638	12
5H	575727882	0.923899	17
5H	575727882	0.923899	17
5H	575729590	0.923899	17
5H	575789061	0.923899	17
5H	575789270	0.923899	17
5H	575795645	0.923899	17
5H	575796003	0.923899	17
5H	575796010	0.923899	17
5H	575893711	0.928568	19
5H	575925077	0.94214	17
5H	575947256	0.94214	17
5H	575950631	0.94214	17
5H	576108394	0.942195	17
5H	576108611	0.942195	17
5H	576108623	0.942195	17
5H	576378060	0.959861	13
5H	576378235	0.959861	13
5H	576378369	0.959861	13
5H	576517976	0.912213	15
5H	576518581	0.912213	15
5H	576520573	0.912213	15
5H	576641140	0.90625	15
5H	576641140	0.90625	15
5H	576641271	0.90625	15
5H	576647725	0.90625	15
5H	576703582	0.90625	15
5H	576711926	0.90625	15
5H	576736416	0.90625	15
5H	576737414	0.90625	15
5H	576906047	0.877886	12
5H	576935476	0.877886	12
5H	576937523	0.877886	12
5H	576978907	0.877886	12
5H	576978918	0.877886	12
5H	577009753	0.877886	12
5H	577077070	0.877886	12
5H	577924492	0.998339	11
5H	577924805	0.998339	11
5H	578108589	0.998252	14
5H	578110277	0.998252	14
5H	578267304	0.99768	11
5H	578334873	0.99768	11
5H	578348232	0.99768	11
5H	578375589	0.997706	10
5H	578377047	0.997706	10
5H	578377047	0.997706	10
5H	578377826	0.997706	10
5H	578388476	0.997706	10
5H	578388800	0.997706	10
5H	580740010	0.916688	16
5H	580741156	0.916688	16
5H	580805654	0.874589	21
5H	581059595	0.865639	20
5H	581060190	0.865639	20
5H	581088493	0.865639	20
5H	581088680	0.865639	20
5H	581089256	0.865639	20
5H	581095111	0.865639	20
5H	581099439	0.865639	20
5H	581200700	0.844163	18
5H	581201858	0.844163	18
5H	581201933	0.844163	18
5H	581205976	0.844163	18
5H	581271474	0.855691	19
5H	581271671	0.855691	19
5H	581272562	0.855691	19
5H	581277157	0.855691	19
5H	581283807	0.855691	19
5H	581284447	0.855691	19
5H	581286754	0.855691	19
5H	581303461	0.855691	19
5H	581418964	0.865612	20
5H	581420225	0.865612	20
5H	581726004	0.87246	12
5H	581747113	0.87246	12
5H	582207907	0.937968	17
5H	582208730	0.931037	16
5H	582208847	0.931037	16
5H	582304482	0.931037	16
5H	582304813	0.931037	16
5H	582364828	0.91219	18
5H	582365773	0.91219	18
5H	582448163	0.912002	19
5H	582460236	0.912002	19
5H	582484434	0.912002	19
5H	582540337	0.911879	20
5H	582590999	0.890499	21
5H	582655862	0.86867	25
5H	582656361	0.86867	25
5H	582656723	0.86867	25
5H	582663635	0.86867	25
5H	582663740	0.86867	25
5H	582827857	0.843758	22
5H	582829252	0.843758	22
5H	582845934	0.843758	22
5H	582850086	0.843758	22
5H	582883736	0.843587	22
5H	582884309	0.843587	22
5H	582913475	0.843587	22
5H	583018278	0.885483	20
5H	583089282	0.895932	21
5H	583106773	0.908566	20
5H	583108268	0.908566	20
5H	583130686	0.908566	20
5H	583133226	0.908566	20
5H	583359038	0.934564	15
5H	583373873	0.934564	15
5H	583373876	0.934564	15
5H	583473045	0.907828	15
5H	583473307	0.907828	15
5H	583533805	0.921364	14
5H	583534897	0.921364	14
5H	583537210	0.921364	14
5H	583539063	0.921364	14
5H	583728165	0.912425	12
5H	583728832	0.912425	12
5H	583786858	0.912425	12
5H	583790735	0.912425	12
5H	583791214	0.912425	12
5H	584590072	0.590195	17
5H	584817535	0.620566	21
5H	584817603	0.620566	21
5H	584824749	0.620566	21
5H	584826095	0.620566	21
5H	584872635	0.579218	23
5H	584874653	0.579218	23
5H	584875904	0.579218	23
5H	584923807	0.555931	24
5H	584924110	0.555931	24
5H	584960973	0.555931	24
5H	584996578	0.559153	26
5H	584999378	0.559153	26
5H	585083864	0.563786	27
5H	585084284	0.563786	27
5H	585196180	0.510616	26
5H	585196570	0.510616	26
5H	585247058	0.510616	26
5H	585247273	0.510616	26
5H	585247558	0.510616	26
5H	585248740	0.510616	26
5H	585270355	0.510616	26
5H	585327548	0.49869	22
5H	585331792	0.57183	23
5H	585413841	0.695967	21
5H	585490198	0.769731	18
5H	585490452	0.769731	18
5H	585516162	0.786043	16
5H	585519162	0.786043	16
5H	585521611	0.786043	16
5H	585522012	0.786043	16
5H	585524153	0.786043	16
5H	585527868	0.786043	16
6H	3419798	0.823388	13
6H	3419866	0.823388	13
6H	3420660	0.823388	13
6H	3421134	0.823388	13
6H	3433692	0.823388	13
6H	3433774	0.823388	13
6H	3489093	0.912595	12
6H	3489369	0.912595	12
6H	3493663	0.912595	12
6H	3494133	0.912595	12
6H	3573099	0.909747	13
6H	3596470	0.909747	13
6H	3597562	0.909747	13
6H	3680076	0.909747	13
6H	3680277	0.909747	13
6H	3682694	0.909747	13
6H	3685468	0.909747	13
6H	3685583	0.909747	13
6H	3688367	0.909747	13
6H	3688594	0.909747	13
6H	3691052	0.909747	13
6H	3774427	0.909747	13
6H	3949202	0.876921	19
6H	3950000	0.876921	19
6H	3953839	0.876921	19
6H	4066031	0.873966	18
6H	5671046	0.872222	23
6H	5687453	0.902444	19
6H	7881385	0.849801	17
6H	7884349	0.849801	17
6H	7884844	0.849801	17
6H	7898892	0.849801	17
6H	7900315	0.849801	17
6H	7900413	0.849801	17
6H	7960130	0.806148	22
6H	7960499	0.806148	22
6H	7961005	0.806148	22
6H	7961801	0.806148	22
6H	8143790	0.840904	30
6H	8143832	0.840904	30
6H	8185797	0.847074	29
6H	8186141	0.847074	29
6H	8367298	0.85926	30
6H	8402431	0.877793	26
6H	8403789	0.877793	26
6H	8430075	0.877793	26
6H	8458402	0.877793	26
6H	8459320	0.877793	26
6H	8478835	0.844826	22
6H	8500898	0.844826	22
6H	8502147	0.844826	22
6H	8518646	0.844826	22
6H	8519359	0.844826	22
6H	8564087	0.844826	22
6H	8600410	0.859617	27
6H	8601121	0.859617	27
6H	8601129	0.859617	27
6H	8639241	0.851252	28
6H	8708693	0.803386	24
6H	8787153	0.803386	24
6H	8798460	0.803386	24
6H	9839762	0.851144	13
6H	9840807	0.851144	13
6H	9884107	0.851144	13
6H	12585285	0.655395	20
6H	12588360	0.655395	20
6H	12603303	0.655395	20
6H	12655552	0.717503	24
6H	12657630	0.717503	24
6H	12659923	0.717503	24
6H	12776226	0.717774	23
6H	12796715	0.717774	23
6H	12804708	0.717774	23
6H	12805922	0.717774	23
6H	12809061	0.717774	23
6H	12809204	0.717774	23
6H	12811730	0.717774	23
6H	12812279	0.717774	23
6H	12822958	0.717658	24
6H	12825279	0.717658	24
6H	12825505	0.717658	24
6H	12826221	0.717658	24
6H	12826344	0.717658	24
6H	12826768	0.717658	24
6H	12887304	0.717702	25
6H	12917232	0.717702	25
6H	12976129	0.720999	29
6H	13038065	0.742498	30
6H	13112557	0.778484	29
6H	13114079	0.778484	29
6H	13114161	0.778484	29
6H	13114340	0.778484	29
6H	13200159	0.820776	32
6H	13217848	0.820776	32
6H	13317680	0.819281	26
6H	13336702	0.858912	22
6H	13432698	0.874564	21
6H	13436191	0.874564	21
6H	13436729	0.874564	21
6H	13475844	0.858917	22
6H	13482400	0.86388	21
6H	13538469	0.882949	20
6H	13557658	0.883606	21
6H	13625120	0.868548	18
6H	13665104	0.868548	18
6H	13665441	0.868548	18
6H	13669129	0.867206	19
6H	13669207	0.867206	19
6H	13669221	0.867206	19
6H	13670204	0.867206	19
6H	13670273	0.867206	19
6H	13867280	0.898193	19
6H	13946497	0.882607	16
6H	14056939	0.887884	13
6H	14108064	0.92021	12
6H	14109062	0.92021	12
6H	14109308	0.92021	12
6H	14168187	0.745687	16
6H	16301014	0.781648	22
6H	16380520	0.775267	19
6H	16381308	0.775267	19
6H	16382147	0.775267	19
6H	16382167	0.775267	19
6H	16398517	0.775267	19
6H	16398632	0.775267	19
6H	16420018	0.775267	19
6H	16510187	0.775267	19
6H	16510602	0.775267	19
6H	16662344	0.873962	18
6H	16696689	0.873962	18
6H	16698686	0.873962	18
6H	16727279	0.873962	18
6H	16739494	0.873962	18
6H	16796698	0.894276	21
6H	16797152	0.894276	21
6H	16902474	0.926956	17
6H	17007127	0.932245	18
6H	17085129	0.946363	18
6H	17085242	0.946363	18
6H	17091242	0.946363	18
6H	17094332	0.946363	18
6H	17108599	0.946363	18
6H	17193691	0.953259	17
6H	17193768	0.953259	17
6H	17581709	0.936818	16
6H	17581841	0.936818	16
6H	24524417	0.740318	19
6H	24535830	0.720939	20
6H	24536137	0.720939	20
6H	24625653	0.693284	19
6H	24626735	0.693284	19
6H	24959381	0.694646	23
6H	24959498	0.694646	23
6H	24960137	0.694646	23
6H	24975541	0.667766	21
6H	24976265	0.667766	21
6H	24977416	0.667766	21
6H	24981049	0.667766	21
6H	24982522	0.657835	19
6H	25010967	0.657835	19
6H	25012995	0.657835	19
6H	25031001	0.632747	18
6H	30543875	0.920329	17
6H	30544228	0.920329	17
6H	30721398	0.944069	17
6H	30731700	0.944069	17
6H	30741724	0.937139	19
6H	30879742	0.925808	19
6H	30882150	0.925808	19
6H	30927875	0.925808	19
6H	30944017	0.9616	17
6H	30951439	0.9616	17
6H	30951530	0.9616	17
6H	31082263	0.962111	16
6H	31175014	0.962357	15
6H	31175117	0.962357	15
6H	31175471	0.962357	15
6H	31175989	0.962357	15
6H	31190565	0.965616	16
6H	31236991	0.96001	14
6H	31237210	0.96001	14
6H	31238473	0.96001	14
6H	31249385	0.968006	13
6H	31249823	0.968006	13
6H	31551428	0.848625	12
6H	31551679	0.848625	12
6H	520779352	0.77414	19
6H	520781250	0.77414	19
6H	520781376	0.77414	19
6H	520798796	0.800336	20
6H	520799139	0.800336	20
6H	520803115	0.800336	20
6H	523574179	0.936674	19
6H	523767121	0.941109	22
6H	523768584	0.941109	22
6H	523777218	0.941109	22
6H	523886794	0.944598	20
6H	523910897	0.941003	23
6H	523911940	0.941003	23
6H	523929488	0.941003	23
6H	523930777	0.941003	23
6H	524050030	0.945497	20
6H	524050084	0.945497	20
6H	524168509	0.947329	22
6H	524168684	0.947329	22
6H	524183268	0.947329	22
6H	527127836	0.967792	13
6H	527144942	0.967792	13
6H	527280905	0.967792	13
6H	527283221	0.967792	13
6H	527288041	0.967792	13
6H	527382234	0.948654	16
6H	527390285	0.948654	16
6H	527390285	0.948654	16
6H	527394198	0.948654	16
6H	527543526	0.94474	17
6H	527551910	0.94474	17
6H	527554799	0.94474	17
6H	527554923	0.94474	17
6H	527571850	0.945577	18
6H	527581896	0.945577	18
6H	527585313	0.945577	18
6H	527585313	0.945577	18
6H	527605406	0.945577	18
6H	527606045	0.945577	18
6H	527625926	0.945577	18
6H	527626450	0.945577	18
6H	527793220	0.949049	14
6H	527793809	0.949049	14
6H	527795241	0.949049	14
6H	527813591	0.948674	15
6H	527933258	0.944748	14
6H	527942788	0.944748	14
6H	528055083	0.945771	16
6H	528401783	0.82648	20
6H	528500654	0.777361	24
6H	528501315	0.777361	24
6H	528505526	0.777361	24
6H	528508757	0.777361	24
6H	528656986	0.735575	25
6H	528824851	0.750065	27
[truncated: 737 more rows]
