# Supplementary material for: Multi-population GWAS detects robust marker associations in a newly established six-rowed winter barley breeding program
Source: Heredity (Edinb). 2024 Nov 28;134(1):33–48. doi: 10.1038/s41437-024-00733-x (PMC11724117; doi:10.1038/s41437-024-00733-x)
Supplement: Supplementary file 9 — Table S7 [file 41437_2024_733_MOESM9_ESM.xlsx]

## Sheet: Table S7
Table S7. Genome-wide linkage phase similarities (LPS) between 6RW and 6RS in windows of 1 Mbp.
Chromosome	Mid-interval position	LPS	# SNP pairs
1H	174142	0.821126	14
1H	175419	0.821126	14
1H	179268	0.821126	14
1H	376847	0.842388	15
1H	378264	0.842388	15
1H	378487	0.842388	15
1H	382633	0.842388	15
1H	411227	0.842388	15
1H	1617523	0.677474	15
1H	1621118	0.677474	15
1H	1633176	0.677474	15
1H	1633947	0.677474	15
1H	1710304	0.655505	15
1H	1712440	0.655505	15
1H	1727234	0.655505	15
1H	1727678	0.655505	15
1H	1727905	0.655505	15
1H	1918481	0.642931	18
1H	2061654	0.603812	16
1H	2062256	0.603812	16
1H	2085992	0.599072	17
1H	2086249	0.599072	17
1H	2086344	0.599072	17
1H	2106383	0.599072	17
1H	2175949	0.640397	13
1H	2205939	0.640397	13
1H	4485362	0.731741	12
1H	4487316	0.731741	12
1H	4510722	0.731741	12
1H	4511443	0.731741	12
1H	4514812	0.731741	12
1H	4883922	0.687482	23
1H	4890270	0.676491	20
1H	4890547	0.676491	20
1H	4909383	0.676491	20
1H	4919704	0.698538	18
1H	4920415	0.698538	18
1H	4920840	0.698538	18
1H	4943342	0.687078	17
1H	4943568	0.687078	17
1H	5011081	0.62837	16
1H	5059375	0.674021	15
1H	5060170	0.674021	15
1H	5067807	0.674021	15
1H	5069232	0.674021	15
1H	5095647	0.674021	15
1H	5095780	0.674021	15
1H	5100884	0.674021	15
1H	5111178	0.674021	15
1H	5111609	0.674021	15
1H	5152405	0.674021	15
1H	5153318	0.674021	15
1H	5153612	0.674021	15
1H	5160945	0.674021	15
1H	5331636	0.646996	17
1H	5332598	0.646996	17
1H	5346091	0.646996	17
1H	5348134	0.646996	17
1H	5365382	0.646996	17
1H	5368892	0.646996	17
1H	5368904	0.646996	17
1H	5500333	0.451181	16
1H	5500415	0.451181	16
1H	5501378	0.451181	16
1H	5708723	0.560333	18
1H	5711952	0.560333	18
1H	5720863	0.560333	18
1H	5723083	0.560333	18
1H	5723290	0.560333	18
1H	5757810	0.560333	18
1H	5898218	0.587171	14
1H	5898819	0.587171	14
1H	5982577	0.587171	14
1H	6053802	0.587171	14
1H	6054145	0.587171	14
1H	6054582	0.587171	14
1H	6057207	0.587171	14
1H	6057567	0.587171	14
1H	6143579	0.587171	14
1H	6144332	0.587171	14
1H	6144602	0.587171	14
1H	6145631	0.587171	14
1H	6146376	0.587171	14
1H	6146436	0.587171	14
1H	6146761	0.587171	14
1H	6155113	0.587171	14
1H	6157337	0.587171	14
1H	7857920	0.548778	21
1H	7944219	0.548778	21
1H	7944409	0.548778	21
1H	8054913	0.532368	23
1H	8054914	0.532368	23
1H	8055023	0.532368	23
1H	8217429	0.595394	20
1H	8217576	0.595394	20
1H	8317301	0.601977	16
1H	8317682	0.601977	16
1H	8320560	0.601977	16
1H	8353356	0.601977	16
1H	8354464	0.601977	16
1H	8355404	0.601977	16
1H	8356337	0.601977	16
1H	8356747	0.601977	16
1H	8357409	0.601977	16
1H	8520542	0.666983	21
1H	8528372	0.666983	21
1H	8646104	0.688725	18
1H	8648910	0.688725	18
1H	8865961	0.604898	14
1H	8866111	0.604898	14
1H	8875434	0.604898	14
1H	8875664	0.604898	14
1H	8877438	0.604898	14
1H	8877883	0.604898	14
1H	8936529	0.653523	19
1H	8937818	0.653523	19
1H	9050501	0.664802	17
1H	9057068	0.664802	17
1H	9313685	0.64164	15
1H	9315478	0.64164	15
1H	9318162	0.64164	15
1H	9318735	0.64164	15
1H	9331705	0.64164	15
1H	9334991	0.64164	15
1H	9335094	0.64164	15
1H	9335281	0.64164	15
1H	9335678	0.64164	15
1H	9411574	0.606514	10
1H	9413945	0.606514	10
1H	9415078	0.606514	10
1H	9415219	0.606514	10
1H	9415239	0.606514	10
1H	9499104	0.606514	10
1H	9611871	0.712614	11
1H	9612969	0.712614	11
1H	9621928	0.712614	11
1H	9622000	0.712614	11
1H	9754590	0.765709	13
1H	14260827	0.784136	11
1H	14318844	0.784136	11
1H	14646973	0.590494	13
1H	14648543	0.590494	13
1H	14659271	0.59323	12
1H	14659867	0.59323	12
1H	14667925	0.59323	12
1H	14713074	0.59323	12
1H	14714638	0.59323	12
1H	14715520	0.59323	12
1H	14717580	0.59323	12
1H	14717624	0.59323	12
1H	14720866	0.59323	12
1H	14723683	0.59323	12
1H	14726415	0.59323	12
1H	14726688	0.59323	12
1H	14738318	0.59323	12
1H	14738338	0.59323	12
1H	14738390	0.59323	12
1H	14843498	0.45679	10
1H	14848407	0.45679	10
1H	14848641	0.45679	10
1H	15080236	0.353063	11
1H	15080340	0.353063	11
1H	15080880	0.353063	11
1H	15093473	0.353063	11
1H	15094981	0.353063	11
1H	485524391	0.971935	12
1H	485524519	0.971935	12
1H	485528299	0.971935	12
1H	485528498	0.971935	12
1H	485530018	0.971935	12
1H	485531887	0.971935	12
1H	485544016	0.971935	12
1H	490272196	0.949089	13
1H	490293320	0.949089	13
1H	490294393	0.949089	13
1H	490325645	0.933392	15
1H	490357977	0.933392	15
1H	490366222	0.933392	15
1H	490371499	0.933392	15
1H	490400445	0.933392	15
1H	490400653	0.933392	15
1H	490415830	0.933392	15
1H	490505640	0.91617	15
1H	490506343	0.91617	15
1H	490626522	0.920967	18
1H	490770575	0.920967	18
1H	497407543	0.773855	15
1H	497465941	0.768534	16
1H	497466779	0.768534	16
1H	497466841	0.768534	16
1H	497467527	0.768534	16
1H	497467851	0.768534	16
1H	497474096	0.768534	16
1H	497490856	0.768534	16
1H	497492008	0.768534	16
1H	497615249	0.768534	16
1H	497640862	0.768534	16
1H	497745933	0.788138	16
1H	497746442	0.788138	16
1H	497748560	0.790572	17
1H	497802523	0.790572	17
1H	497803826	0.790572	17
1H	497831880	0.813776	18
1H	497938814	0.803437	19
1H	499199752	0.908621	10
1H	499261711	0.908621	10
1H	499284958	0.908621	10
1H	499285078	0.908621	10
1H	499318379	0.908621	10
1H	499360297	0.908621	10
1H	499360881	0.908621	10
1H	499370443	0.908621	10
1H	499551754	0.854933	14
1H	499570476	0.864472	15
1H	499570944	0.864472	15
1H	499876138	0.818833	16
1H	499877210	0.818833	16
1H	500021901	0.818833	16
1H	500045435	0.83596	17
1H	500058775	0.824401	16
1H	500366323	0.820612	13
1H	500367435	0.820612	13
1H	500459028	0.806956	15
1H	500541940	0.767584	16
1H	500735576	0.789387	11
1H	500740871	0.789387	11
1H	500741372	0.789387	11
1H	508012711	0.951633	24
1H	508013051	0.951633	24
1H	508013604	0.951633	24
1H	508062444	0.945268	25
1H	508062991	0.945268	25
1H	508078358	0.945268	25
1H	508080590	0.945268	25
1H	508204500	0.93642	21
1H	508233170	0.93642	21
1H	508324937	0.93592	18
1H	508413051	0.93592	18
1H	508413925	0.93592	18
1H	508416524	0.93592	18
1H	508438498	0.93592	18
1H	508440202	0.93592	18
1H	508461259	0.93592	18
1H	508463491	0.93592	18
1H	508464105	0.93592	18
1H	508501257	0.943849	20
1H	508503328	0.943849	20
1H	508542246	0.94229	19
2H	2466388	0.860005	21
2H	2466511	0.860005	21
2H	2507309	0.860005	21
2H	2583493	0.859974	22
2H	2601632	0.859974	22
2H	2602467	0.859974	22
2H	2652314	0.859974	22
2H	2652688	0.859974	22
2H	2654583	0.859974	22
2H	2864870	0.848115	17
2H	2868496	0.848115	17
2H	2873385	0.848115	17
2H	2875218	0.848115	17
2H	2876149	0.848115	17
2H	2882414	0.848115	17
2H	2914506	0.848115	17
2H	3036619	0.836931	16
2H	5314149	0.759149	12
2H	5316510	0.759149	12
2H	5318147	0.759149	12
2H	5318346	0.759149	12
2H	5319227	0.759149	12
2H	5319604	0.759149	12
2H	5547990	0.759149	12
2H	5550004	0.759149	12
2H	8923618	0.861683	13
2H	8924375	0.861683	13
2H	9020332	0.861683	13
2H	9020503	0.861683	13
2H	9033388	0.861683	13
2H	9040750	0.861683	13
2H	9041149	0.861683	13
2H	9041569	0.861683	13
2H	9042316	0.861683	13
2H	9046302	0.861683	13
2H	9046661	0.861683	13
2H	9048658	0.861683	13
2H	9210959	0.898007	15
2H	9217852	0.898007	15
2H	9270853	0.909727	16
2H	9314302	0.909727	16
2H	9378635	0.919086	17
2H	9403720	0.920936	16
2H	9427676	0.922411	15
2H	10474577	0.785064	21
2H	10564446	0.753097	22
2H	10631966	0.68467	24
2H	10634373	0.68467	24
2H	10636558	0.68467	24
2H	10639881	0.68467	24
2H	10640515	0.68467	24
2H	10675800	0.68467	24
2H	10682012	0.68467	24
2H	10712961	0.68467	24
2H	10785797	0.688243	28
2H	10788196	0.688243	28
2H	10818437	0.688243	28
2H	10818592	0.688243	28
2H	10818889	0.688243	28
2H	10824082	0.688243	28
2H	10824761	0.688243	28
2H	10824974	0.688243	28
2H	10825928	0.688243	28
2H	10971647	0.705512	36
2H	10972473	0.705512	36
2H	10988660	0.704973	35
2H	11119786	0.723828	35
2H	11119967	0.723828	35
2H	11127501	0.723828	35
2H	11128546	0.723828	35
2H	11221248	0.723575	29
2H	11234883	0.723575	29
2H	11236797	0.723575	29
2H	11236868	0.723575	29
2H	11373382	0.734744	23
2H	11374847	0.734744	23
2H	11376998	0.734744	23
2H	11377984	0.734744	23
2H	11380093	0.734744	23
2H	11447000	0.734744	23
2H	11459419	0.734744	23
2H	11459593	0.734744	23
2H	11459861	0.734744	23
2H	11531975	0.778645	24
2H	11813925	0.694899	23
2H	11814825	0.694899	23
2H	11841315	0.694899	23
2H	11905911	0.705138	18
2H	11988398	0.663728	14
2H	11988666	0.663728	14
2H	11988843	0.663728	14
2H	11993328	0.663728	14
2H	11993835	0.663728	14
2H	12035091	0.683824	13
2H	12035354	0.683824	13
2H	12072421	0.683824	13
2H	12073365	0.683824	13
2H	12074012	0.683824	13
2H	12076022	0.683824	13
2H	12100507	0.683824	13
2H	12103370	0.683824	13
2H	12105568	0.683824	13
2H	12176829	0.655869	14
2H	12176925	0.655869	14
2H	12199301	0.655869	14
2H	12199358	0.655869	14
2H	12229015	0.655869	14
2H	12391698	0.699762	19
2H	14982574	0.813908	14
2H	14995714	0.813908	14
2H	15023082	0.813908	14
2H	15252253	0.764749	15
2H	15270162	0.764749	15
2H	15316554	0.764749	15
2H	15319516	0.764749	15
2H	15325324	0.764749	15
2H	15326103	0.764749	15
2H	15326483	0.764749	15
2H	15326702	0.764749	15
2H	15335181	0.764749	15
2H	15336084	0.764749	15
2H	15356976	0.764749	15
2H	15357196	0.764749	15
2H	15357463	0.764749	15
2H	15357772	0.764749	15
2H	15357899	0.764749	15
2H	15360854	0.764749	15
2H	15626383	0.743029	12
2H	15668012	0.743029	12
2H	15670073	0.743029	12
2H	15676421	0.743029	12
2H	15679576	0.743029	12
2H	15688533	0.743029	12
2H	15689264	0.743029	12
2H	16617342	0.88694	15
2H	16618668	0.88694	15
2H	16687011	0.873431	16
2H	16689167	0.873431	16
2H	16689340	0.873431	16
2H	16692455	0.873431	16
2H	16692807	0.873431	16
2H	16693065	0.873431	16
2H	16693140	0.873431	16
2H	16808604	0.873431	16
2H	16809819	0.873431	16
2H	16812857	0.873431	16
2H	16856297	0.816995	17
2H	16975438	0.816995	17
2H	16975557	0.816995	17
2H	16977406	0.816995	17
2H	16978608	0.816995	17
2H	16979434	0.816995	17
2H	16991735	0.816995	17
2H	16991842	0.816995	17
2H	17001197	0.816995	17
2H	17084050	0.816995	17
2H	17108538	0.816995	17
2H	17144440	0.786165	15
2H	17145713	0.786165	15
2H	17194872	0.7822	11
2H	17195578	0.7822	11
2H	17226085	0.7822	11
2H	17260974	0.7822	11
2H	17896072	0.790364	14
2H	17910531	0.790364	14
2H	17947069	0.790364	14
2H	17948600	0.790364	14
2H	17949576	0.790364	14
2H	17975396	0.790364	14
2H	17977115	0.790364	14
2H	18063790	0.790364	14
2H	18121355	0.78889	15
2H	18127360	0.78889	15
2H	18127510	0.78889	15
2H	18144890	0.78889	15
2H	18145200	0.78889	15
2H	18145675	0.78889	15
2H	18146309	0.78889	15
2H	18214781	0.789243	14
2H	18214810	0.789243	14
2H	18220509	0.789243	14
2H	18223127	0.789243	14
2H	18223190	0.789243	14
2H	18224963	0.789243	14
2H	18242339	0.789243	14
2H	18243579	0.789243	14
2H	18263091	0.789243	14
2H	18263289	0.789243	14
2H	18264206	0.789243	14
2H	18266277	0.789243	14
2H	18591095	0.749471	14
2H	19159315	0.731359	11
2H	19266399	0.731359	11
2H	19268074	0.731359	11
2H	19270942	0.731359	11
2H	19297219	0.731359	11
2H	19297478	0.731359	11
2H	19297593	0.731359	11
2H	19322360	0.731359	11
2H	19553259	0.778738	17
2H	19560662	0.811358	16
2H	19561764	0.811358	16
2H	19563327	0.811358	16
2H	19635325	0.811358	16
2H	19637657	0.811358	16
2H	19641155	0.827103	14
2H	19838789	0.814622	12
2H	19839495	0.814622	12
2H	19843195	0.814622	12
2H	19844339	0.814622	12
2H	19876428	0.814622	12
2H	19876768	0.814622	12
2H	19946545	0.814622	12
2H	19974355	0.814622	12
2H	19974623	0.814622	12
2H	19974820	0.814622	12
2H	20022576	0.814622	12
2H	23772722	0.843598	13
2H	23829110	0.843598	13
2H	23829388	0.843598	13
2H	23831227	0.843598	13
2H	23831824	0.843598	13
2H	28055971	0.801611	12
2H	28069859	0.801611	12
2H	28070046	0.801611	12
2H	28071858	0.801611	12
2H	43624235	0.93633	19
2H	43624648	0.93633	19
2H	43624667	0.93633	19
2H	43626923	0.93633	19
2H	43699641	0.904916	19
2H	43701868	0.904916	19
2H	43706714	0.904916	19
2H	43855314	0.895194	15
2H	43858256	0.895194	15
2H	43974778	0.895194	15
2H	44084216	0.892495	17
2H	544851599	0.767553	13
2H	545041788	0.772888	18
2H	545047703	0.772888	18
2H	545047940	0.772888	18
2H	545053217	0.772888	18
2H	10469464	0.770588	19
2H	615015011	0.839553	10
2H	618549379	0.786645	11
2H	618549756	0.786645	11
2H	618674513	0.786645	11
2H	618676537	0.786645	11
2H	618715171	0.792987	13
2H	618715239	0.792987	13
2H	618717092	0.792987	13
2H	620082736	0.908054	19
2H	620085206	0.908054	19
2H	620196503	0.868495	18
2H	620196921	0.868495	18
2H	620306540	0.873693	19
2H	620314221	0.873693	19
2H	620319189	0.873693	19
2H	620378491	0.895042	21
2H	620401099	0.895042	21
2H	620401663	0.895042	21
2H	620408862	0.895042	21
2H	620545666	0.901268	21
2H	620568162	0.901268	21
2H	620572668	0.901268	21
2H	620576002	0.901268	21
2H	620664017	0.934949	25
2H	620787423	0.932734	23
2H	620870935	0.923452	20
2H	620873417	0.923452	20
2H	620928988	0.955978	17
2H	620929162	0.955978	17
2H	620992991	0.955978	17
2H	621104195	0.986961	15
2H	621106831	0.986961	15
2H	621108401	0.986961	15
2H	621124808	0.986961	15
2H	621125174	0.986961	15
2H	621125570	0.986961	15
2H	621131357	0.986961	15
2H	621135645	0.986961	15
2H	621222510	0.987626	14
2H	621241774	0.988976	18
2H	621420379	0.975863	24
2H	621542844	0.955582	24
2H	621544299	0.955582	24
2H	621582500	0.955582	24
2H	621585447	0.955582	24
2H	621599922	0.955582	24
2H	621724448	0.941675	19
2H	621724579	0.941675	19
2H	621726583	0.941675	19
2H	621727605	0.941675	19
2H	621773640	0.937598	18
2H	621773979	0.937598	18
2H	621774262	0.937598	18
2H	621780280	0.937598	18
2H	621780305	0.937598	18
2H	621781307	0.937598	18
2H	621785851	0.937598	18
2H	621829981	0.937598	18
2H	621833000	0.937598	18
2H	621961568	0.939251	23
2H	621962622	0.939251	23
2H	622001279	0.941991	24
2H	622035585	0.941991	24
2H	622043397	0.941991	24
2H	622129569	0.934602	21
2H	622250736	0.91496	17
2H	622252162	0.91496	17
2H	657244439	0.587327	10
2H	657275508	0.587327	10
2H	657286729	0.587327	10
2H	657303490	0.587327	10
2H	657325224	0.6182	13
2H	657380942	0.616265	14
2H	657410889	0.616265	14
2H	657440346	0.621529	16
2H	657441330	0.621529	16
2H	657547116	0.621529	16
2H	657663360	0.642783	13
2H	657663590	0.642783	13
2H	657690444	0.648227	15
3H	1782756	0.838524	12
3H	1799552	0.838524	12
3H	1799812	0.838524	12
3H	1875854	0.831348	14
3H	1977107	0.819632	15
3H	1987276	0.819632	15
3H	2025578	0.819632	15
3H	2031478	0.819632	15
3H	2031651	0.819632	15
3H	2031700	0.819632	15
3H	2043874	0.784006	17
3H	2044901	0.784006	17
3H	2093192	0.685295	20
3H	2098472	0.685295	20
3H	2100480	0.685295	20
3H	2100677	0.685295	20
3H	2115284	0.685295	20
3H	2188074	0.711854	22
3H	2188203	0.711854	22
3H	2189476	0.711854	22
3H	2191103	0.711854	22
3H	2197422	0.711854	22
3H	2199440	0.711854	22
3H	2203646	0.711809	23
3H	2208551	0.711809	23
3H	2211010	0.711809	23
3H	2212691	0.711809	23
3H	2366474	0.711809	23
3H	2352229	0.711809	23
3H	2396587	0.676368	22
3H	2406436	0.660277	23
3H	2499333	0.660277	23
3H	2500456	0.660277	23
3H	2536437	0.660277	23
3H	2536494	0.660277	23
3H	2536548	0.660277	23
3H	2536811	0.660277	23
3H	2554265	0.683911	21
3H	2554831	0.683911	21
3H	2557677	0.683911	21
3H	2616197	0.683911	21
3H	2656061	0.683911	21
3H	2657341	0.683911	21
3H	2657439	0.683911	21
3H	2699853	0.665126	18
3H	2699958	0.665126	18
3H	2700697	0.665126	18
3H	2715353	0.632326	14
3H	2762743	0.632326	14
3H	2852230	0.746341	14
3H	2857549	0.746341	14
3H	2905074	0.700146	13
3H	5720670	0.808767	12
3H	5720670	0.808767	12
3H	5720783	0.808767	12
3H	5723647	0.808767	12
3H	5725856	0.808767	12
3H	5823676	0.788042	15
3H	5826095	0.788042	15
3H	5828469	0.788042	15
3H	5930239	0.721579	17
3H	5930248	0.721579	17
3H	5930546	0.721579	17
3H	5974099	0.725283	15
3H	5977640	0.725283	15
3H	5985766	0.725283	15
3H	5985848	0.725283	15
3H	6032885	0.725283	15
3H	6034424	0.725283	15
3H	6098677	0.725283	15
3H	6098759	0.725283	15
3H	6098759	0.725283	15
3H	6182296	0.725283	15
3H	6257342	0.749441	15
3H	6260908	0.749441	15
3H	6260961	0.749441	15
3H	6261438	0.749441	15
3H	6339215	0.720783	14
3H	6356087	0.720783	14
3H	8756940	0.830293	10
3H	8757312	0.830293	10
3H	8767458	0.830293	10
3H	20110871	0.717647	13
3H	20115988	0.717647	13
3H	20182073	0.717647	13
3H	20182739	0.72911	14
3H	20303882	0.727118	15
3H	20314756	0.727118	15
3H	20315575	0.727118	15
3H	20369799	0.731134	16
3H	20378459	0.821246	15
3H	20390429	0.821246	15
3H	20391902	0.821246	15
3H	20397435	0.821246	15
3H	20531859	0.846978	13
3H	20532056	0.846978	13
3H	20532589	0.846978	13
3H	20535200	0.846978	13
3H	20682697	0.561029	16
3H	20860637	0.676827	17
3H	26424640	0.917262	17
3H	26434632	0.917262	17
3H	26469934	0.917262	17
3H	26675683	0.936002	21
3H	26677765	0.936002	21
3H	26679698	0.936002	21
3H	26682961	0.936002	21
3H	26686550	0.936002	21
3H	26711929	0.936002	21
3H	26716240	0.936002	21
3H	26738351	0.942202	22
3H	26789705	0.942202	22
3H	26790563	0.942202	22
3H	26823056	0.942202	22
3H	26824507	0.942202	22
3H	26824816	0.942202	22
3H	26826002	0.942202	22
3H	26828056	0.942202	22
3H	26829439	0.942202	22
3H	26829768	0.942202	22
3H	26983213	0.942358	23
3H	27100504	0.943057	24
3H	27100691	0.943057	24
3H	27139926	0.943057	24
3H	27237194	0.980506	17
3H	27237402	0.980506	17
3H	27237522	0.980506	17
3H	511426798	0.361797	17
3H	511428153	0.361797	17
3H	511429612	0.361797	17
3H	511438473	0.361797	17
3H	511439708	0.361797	17
3H	511555285	0.364039	17
3H	511557428	0.364039	17
3H	511577646	0.364039	17
3H	553495612	0.800683	11
3H	553499681	0.800683	11
3H	553602987	0.800683	11
3H	581686624	0.550279	17
3H	597053657	0.947799	15
3H	597054315	0.947799	15
3H	597059471	0.947799	15
3H	597059864	0.947799	15
3H	597067284	0.947799	15
3H	597068094	0.947799	15
3H	597069956	0.947799	15
3H	597070219	0.947799	15
3H	597092960	0.947799	15
3H	597093419	0.947799	15
3H	597195164	0.947799	15
3H	597195625	0.947799	15
3H	597198832	0.947799	15
3H	597296227	0.945539	16
3H	597350890	0.945539	16
3H	597545402	0.809051	21
3H	597545930	0.809051	21
3H	597547825	0.809051	21
3H	597550115	0.809051	21
3H	597709274	0.669399	14
3H	597709446	0.669399	14
3H	597712965	0.669399	14
3H	597713031	0.669399	14
3H	597742600	0.669399	14
3H	597855135	0.686273	12
3H	597873773	0.686273	12
3H	597875168	0.686273	12
3H	597912115	0.686273	12
3H	597915117	0.686273	12
3H	597917332	0.686273	12
3H	604156891	0.804137	14
3H	604157208	0.804137	14
3H	604158991	0.804137	14
3H	604166910	0.804137	14
3H	604169315	0.804137	14
3H	604194965	0.804137	14
3H	604195104	0.804137	14
3H	604196254	0.804137	14
3H	604200819	0.804137	14
3H	604285392	0.804137	14
3H	604310982	0.804137	14
3H	604311852	0.804137	14
3H	604322932	0.804137	14
3H	604361665	0.791371	13
3H	606232805	0.934586	15
3H	606233108	0.934586	15
3H	606233081	0.934586	15
3H	610203073	0.903224	10
3H	610207516	0.903224	10
3H	610211802	0.903224	10
3H	610213878	0.903224	10
3H	610214241	0.903224	10
3H	610215270	0.903224	10
3H	617362722	0.926339	19
3H	617480642	0.931864	24
3H	617480699	0.931864	24
3H	617481255	0.931864	24
3H	617618806	0.906484	25
3H	617619008	0.906484	25
3H	617761888	0.890001	24
3H	617763089	0.890001	24
3H	617764230	0.890001	24
3H	617764987	0.890001	24
3H	617804621	0.890001	24
3H	617807635	0.890001	24
3H	617839715	0.890001	24
3H	617841707	0.890001	24
3H	617842712	0.890001	24
3H	617854746	0.890001	24
3H	617855506	0.890001	24
3H	617856741	0.890001	24
3H	617919109	0.88144	23
3H	617932465	0.88144	23
3H	617937765	0.88144	23
3H	617944147	0.88144	23
3H	617966744	0.88144	23
3H	618081501	0.893906	20
3H	618177030	0.89119	18
3H	618266185	0.865193	14
3H	618306204	0.864255	13
4H	209896	0.703428	15
4H	250928	0.703428	15
4H	279748	0.703428	15
4H	389443	0.703428	15
4H	396442	0.703428	15
4H	398007	0.703428	15
4H	404593	0.703428	15
4H	404887	0.703428	15
4H	405861	0.703428	15
4H	433451	0.703428	15
4H	434097	0.703428	15
4H	460527	0.703428	15
4H	460978	0.703428	15
4H	461263	0.703428	15
4H	461540	0.703428	15
4H	462248	0.703428	15
4H	462384	0.703428	15
4H	462574	0.703428	15
4H	477882	0.703428	15
4H	479636	0.703428	15
4H	489536	0.703428	15
4H	491072	0.703428	15
4H	1367710	0.706397	11
4H	1368427	0.706397	11
4H	1371889	0.706397	11
4H	1373157	0.706397	11
4H	1374649	0.706397	11
4H	1378269	0.706397	11
4H	1378605	0.706397	11
4H	1378989	0.706397	11
4H	1380067	0.706397	11
4H	1394856	0.706397	11
4H	1400109	0.706397	11
4H	1403519	0.706397	11
4H	1406346	0.706397	11
4H	1406494	0.706397	11
4H	1444583	0.706397	11
4H	1579687	0.706397	11
4H	1580942	0.706397	11
4H	1590006	0.706397	11
4H	1640464	0.706397	11
4H	1670355	0.706397	11
4H	4319513	0.721708	11
4H	4319814	0.721708	11
4H	4319920	0.721708	11
4H	4326659	0.680084	13
4H	4343378	0.730416	15
4H	4655744	0.755558	16
4H	4655807	0.755558	16
4H	4706155	0.746751	15
4H	4814562	0.762882	11
4H	566348283	0.765857	17
4H	566353923	0.765857	17
4H	566459541	0.765857	17
4H	566561304	0.76445	17
4H	566561407	0.76445	17
4H	566561627	0.76445	17
4H	566569929	0.773621	16
4H	566570259	0.773621	16
4H	566574550	0.773621	16
4H	566586765	0.805428	19
4H	566652371	0.805428	19
4H	566736133	0.805428	19
4H	566741944	0.805428	19
4H	566742805	0.805428	19
4H	566780817	0.805428	19
4H	566780877	0.805428	19
4H	566804259	0.805428	19
4H	566844601	0.805428	19
4H	566846710	0.805428	19
4H	566971215	0.758215	17
4H	566971271	0.758215	17
4H	566971848	0.758215	17
4H	567026108	0.758215	17
4H	567076339	0.754054	14
4H	567081643	0.754054	14
4H	567081740	0.754054	14
4H	567085051	0.754054	14
4H	567110222	0.735139	14
4H	588846069	0.727514	10
4H	588880617	0.776544	11
4H	588890949	0.776544	11
4H	589071147	0.873261	17
4H	589092751	0.873261	17
4H	589199258	0.873261	17
4H	589200245	0.873261	17
4H	589218058	0.873261	17
4H	589219274	0.873261	17
4H	589324094	0.873261	17
4H	589324114	0.873261	17
4H	589324234	0.873261	17
4H	589324234	0.873261	17
4H	589325503	0.873261	17
4H	589326414	0.873261	17
4H	589327220	0.873261	17
4H	589327609	0.873261	17
4H	589327633	0.873261	17
4H	589327639	0.873261	17
4H	589327645	0.873261	17
4H	589327711	0.873261	17
4H	589327735	0.873261	17
4H	589327819	0.873261	17
4H	589327822	0.873261	17
4H	589327837	0.873261	17
4H	589327882	0.873261	17
4H	589327948	0.873261	17
4H	589327953	0.873261	17
4H	589331690	0.873261	17
4H	589332304	0.873261	17
4H	589336036	0.873261	17
4H	589356686	0.873261	17
4H	589397390	0.880457	15
4H	589398576	0.880457	15
4H	589421991	0.880457	15
4H	589422193	0.880457	15
4H	589422361	0.880457	15
4H	589422386	0.880457	15
4H	589426145	0.880457	15
4H	589426145	0.880457	15
4H	589460106	0.880457	15
4H	589470537	0.880457	15
4H	589606429	0.90217	14
4H	597532403	0.558584	10
4H	597533562	0.558584	10
4H	597536429	0.558584	10
5H	3681736	0.87853	12
5H	3682090	0.87853	12
5H	3685802	0.87853	12
5H	3686074	0.87853	12
5H	3693898	0.825649	14
5H	4012632	0.857295	17
5H	4125094	0.859609	16
5H	4125425	0.859609	16
5H	4454731	0.649417	16
5H	4454987	0.649417	16
5H	4455215	0.649417	16
5H	4467507	0.649417	16
5H	4528121	0.616932	15
5H	4532823	0.616932	15
5H	4849695	0.752428	11
5H	4874281	0.752428	11
5H	4880413	0.752428	11
5H	4880678	0.752428	11
5H	4911158	0.764658	12
5H	4913749	0.764658	12
5H	5013212	0.662527	11
5H	5016980	0.662527	11
5H	5024408	0.662527	11
5H	5162573	0.710107	12
5H	5164443	0.710107	12
5H	5165209	0.710107	12
5H	5219752	0.710107	12
5H	5220031	0.710107	12
5H	5231345	0.710107	12
5H	5233415	0.710107	12
5H	5494555	0.904838	12
5H	5494699	0.904838	12
5H	5540829	0.904838	12
5H	5567377	0.904838	12
5H	5602242	0.858888	13
5H	5604180	0.858888	13
5H	5605705	0.858888	13
5H	10557273	0.73936	16
5H	10619339	0.73936	16
5H	10698204	0.716361	17
5H	10698289	0.716361	17
5H	10698954	0.716361	17
5H	10701490	0.716361	17
5H	10722356	0.716361	17
5H	10768295	0.745745	18
5H	10770565	0.737084	19
5H	10770763	0.737084	19
5H	10833152	0.737084	19
5H	10885380	0.737084	19
5H	10886580	0.737084	19
5H	10895431	0.737084	19
5H	10977890	0.737084	19
5H	10979582	0.737084	19
5H	10988641	0.737084	19
5H	10988611	0.737084	19
5H	10989222	0.737084	19
5H	10993386	0.737084	19
5H	10995216	0.737084	19
5H	11029477	0.730064	20
5H	11030802	0.730064	20
5H	11031517	0.730064	20
5H	11120248	0.77999	19
5H	11241415	0.80832	19
5H	11269329	0.80832	19
5H	14533192	0.788164	11
5H	14535502	0.788164	11
5H	14536281	0.788164	11
5H	14604163	0.788164	11
5H	14604645	0.788164	11
5H	16809890	0.853421	12
5H	16810933	0.853421	12
5H	16811196	0.853421	12
5H	16811639	0.853421	12
5H	16813090	0.853421	12
5H	16822951	0.853421	12
5H	16825598	0.853421	12
5H	16826385	0.853421	12
5H	16828368	0.853421	12
5H	17018251	0.658745	10
5H	17233738	0.670258	10
5H	17237428	0.670258	10
5H	17237648	0.670258	10
5H	21869729	0.840643	17
5H	21961604	0.865361	15
5H	21963458	0.865361	15
5H	21968906	0.865361	15
5H	22183828	0.85933	16
5H	22192390	0.85933	16
5H	22194948	0.85933	16
5H	22195453	0.85933	16
5H	22195521	0.85933	16
5H	22203384	0.85933	16
5H	22215868	0.85933	16
5H	22270165	0.85933	16
5H	22273638	0.85933	16
5H	22543864	0.87325	14
5H	576736416	0.738169	12
5H	475447425	0.428307	12
5H	475448651	0.428307	12
5H	475527357	0.428307	12
5H	485076565	0.466152	16
5H	485076586	0.466152	16
5H	485077908	0.466152	16
5H	485080040	0.466152	16
5H	485081350	0.466152	16
5H	485144210	0.466152	16
5H	485241747	0.492651	15
5H	485247453	0.492651	15
5H	485304951	0.419175	14
5H	485304978	0.419175	14
5H	485308402	0.419175	14
5H	485308478	0.419175	14
5H	485311667	0.419175	14
5H	485528740	0.45333	12
5H	485543237	0.45333	12
5H	485544124	0.45333	12
5H	485544648	0.45333	12
5H	485549835	0.45333	12
5H	485549973	0.45333	12
5H	489518026	0.359508	14
5H	489571838	0.458767	17
5H	489572018	0.458767	17
5H	489572996	0.458767	17
5H	489573865	0.458767	17
5H	489576385	0.458767	17
5H	489780855	0.550758	22
5H	489787147	0.550758	22
5H	489814026	0.550758	22
5H	489815829	0.550758	22
5H	489818045	0.550758	22
5H	489818259	0.550758	22
5H	489911187	0.635979	26
5H	489999509	0.65358	25
5H	489999601	0.65358	25
5H	490010201	0.65358	25
5H	490015977	0.65358	25
5H	490017850	0.65358	25
5H	490038281	0.61907	24
5H	490048507	0.61907	24
5H	490053766	0.61907	24
5H	490106787	0.696967	19
5H	490107710	0.696967	19
5H	490108061	0.696967	19
5H	490187119	0.705958	20
5H	490201433	0.705958	20
5H	490201433	0.705958	20
5H	490301489	0.722536	18
5H	490349679	0.748944	17
5H	490349904	0.748944	17
5H	490360634	0.748944	17
5H	490370343	0.739303	18
5H	490370925	0.739303	18
5H	490403240	0.739303	18
5H	490405958	0.739303	18
5H	490411535	0.832034	17
5H	490620246	0.846589	10
5H	490620337	0.846589	10
5H	490622648	0.846589	10
5H	490669162	0.846589	10
5H	490813688	0.916489	12
5H	490814031	0.916489	12
5H	490834844	0.916489	12
5H	490865463	0.890156	10
5H	490865860	0.890156	10
5H	506473248	0.660318	14
5H	514324606	0.373386	11
5H	514326424	0.373386	11
5H	514410252	0.485128	12
5H	514430418	0.485128	12
5H	514430623	0.485128	12
5H	514431620	0.485128	12
5H	514475251	0.484681	11
5H	514544072	0.484681	11
5H	514544402	0.484681	11
5H	516847196	0.565779	13
5H	516852057	0.565779	13
5H	516852397	0.565779	13
5H	516949575	0.565779	13
5H	516951873	0.565779	13
5H	516951999	0.565779	13
5H	516957920	0.565779	13
5H	516958370	0.565779	13
5H	516959062	0.565779	13
5H	516961294	0.565779	13
5H	517244993	0.59001	14
5H	517246353	0.59001	14
5H	517248227	0.59001	14
5H	518796333	0.858404	12
5H	518800707	0.858404	12
5H	518802828	0.858404	12
5H	518803904	0.858404	12
5H	518852340	0.858404	12
5H	518938850	0.816669	15
5H	518940539	0.816669	15
5H	519045236	0.892281	13
5H	519049958	0.892281	13
5H	519050661	0.892281	13
5H	519056400	0.892281	13
5H	519108524	0.88094	12
5H	519110039	0.88094	12
5H	519237887	0.88094	12
5H	519237887	0.88094	12
5H	519322432	0.848515	10
5H	519807546	0.944916	13
5H	519940428	0.999492	10
5H	519940616	0.999492	10
5H	520200021	0.969591	11
5H	520200407	0.969591	11
5H	520201437	0.969591	11
5H	520201607	0.969591	11
5H	520202359	0.969591	11
5H	520202513	0.969591	11
5H	520203287	0.969591	11
5H	520204030	0.969591	11
5H	520371113	0.972525	12
5H	520403047	0.974862	13
5H	520545947	0.974833	13
5H	520570959	0.974833	13
5H	520601812	0.97251	12
5H	520603246	0.968691	13
5H	520870870	0.919245	17
5H	520873417	0.919245	17
5H	520878127	0.919245	17
5H	520915488	0.916056	16
5H	520916612	0.916056	16
5H	521102381	0.888314	15
5H	521328947	0.854758	16
5H	521345084	0.854758	16
5H	521346766	0.854758	16
5H	522216589	0.979124	19
5H	522290263	0.978636	17
5H	522290460	0.978636	17
5H	522335660	0.978636	17
5H	522512472	0.904622	15
5H	522512658	0.904622	15
5H	522515167	0.904622	15
5H	522655413	0.833151	10
5H	522658937	0.833151	10
5H	522671079	0.833151	10
5H	522671396	0.833151	10
5H	522696657	0.833151	10
5H	527185433	0.999495	14
5H	527185506	0.999495	14
5H	527203129	0.999477	13
5H	527203338	0.999477	13
5H	527206555	0.999443	12
5H	527244321	0.999443	12
5H	527249835	0.999443	12
5H	527330696	0.999417	11
5H	527330767	0.999417	11
5H	535693442	0.794488	16
5H	535745625	0.794488	16
5H	535747104	0.794488	16
5H	535775155	0.813082	17
5H	535802307	0.77682	20
5H	535814543	0.77682	20
5H	535814810	0.77682	20
5H	535906217	0.766855	20
5H	535906740	0.766855	20
5H	535976941	0.78541	21
5H	535985355	0.78541	21
5H	536019699	0.760743	23
5H	536022259	0.760743	23
5H	536162046	0.706294	20
5H	536163621	0.706294	20
5H	536170116	0.706294	20
5H	536251474	0.624546	18
5H	536258712	0.624546	18
5H	536277957	0.634703	17
5H	536277977	0.634703	17
5H	536278387	0.634703	17
5H	536285731	0.634703	17
5H	536286510	0.634703	17
5H	536316891	0.65411	16
5H	536429799	0.586911	14
5H	545072038	0.860228	11
5H	545179647	0.860228	11
5H	545190512	0.860228	11
5H	548664436	0.886324	20
5H	548676655	0.886324	20
5H	548711512	0.886324	20
5H	548717341	0.886324	20
5H	548729621	0.886324	20
5H	548730741	0.886324	20
5H	548731599	0.886324	20
5H	548763629	0.886324	20
5H	553621782	0.859944	20
5H	553622074	0.859944	20
5H	553656858	0.859944	20
5H	553658633	0.859944	20
5H	553729193	0.847753	20
5H	553729907	0.847753	20
5H	553730630	0.847753	20
5H	553743039	0.847753	20
5H	553749830	0.847753	20
5H	553770130	0.847753	20
5H	553866000	0.800984	20
5H	553867795	0.800984	20
5H	553917871	0.802533	19
5H	553995134	0.785677	18
5H	554008024	0.785677	18
5H	554040568	0.755799	19
5H	554040604	0.755799	19
5H	554041072	0.755799	19
5H	554046857	0.755799	19
5H	554046899	0.755799	19
5H	554102870	0.755799	19
5H	554103674	0.755799	19
5H	554197519	0.733049	17
5H	554286054	0.739548	17
5H	554286344	0.739548	17
5H	558712796	0.977728	14
5H	558716549	0.977728	14
5H	558717613	0.977728	14
5H	558718129	0.977728	14
5H	558730025	0.977728	14
5H	558738252	0.977728	14
5H	558738326	0.977728	14
5H	558762831	0.977728	14
5H	558764118	0.977728	14
5H	558788481	0.977728	14
5H	558790859	0.977728	14
5H	558791210	0.977728	14
5H	558985481	0.976429	12
5H	558990507	0.976429	12
5H	563035701	0.650286	11
5H	563093487	0.650286	11
5H	567456289	0.903052	16
5H	567587434	0.888731	16
5H	567588684	0.888731	16
5H	567593821	0.888731	16
5H	567596429	0.888731	16
5H	567596750	0.888731	16
5H	571034671	-0.0705506	11
5H	571039330	-0.0705506	11
5H	571093143	-0.0705506	11
5H	571125662	-0.0705506	11
5H	571131745	-0.0705506	11
5H	571146855	-0.0705506	11
5H	571156341	-0.0705506	11
5H	571272745	0.300309	15
5H	571272959	0.300309	15
5H	571320031	0.300309	15
5H	571321711	0.300309	15
5H	571340383	0.538135	14
5H	571393499	0.539271	15
5H	571393768	0.539271	15
5H	571396636	0.539271	15
5H	571397392	0.539271	15
5H	571511985	0.668242	17
5H	571512660	0.668242	17
5H	571516639	0.668242	17
5H	571731772	0.835268	15
5H	571733425	0.835268	15
5H	571747702	0.857398	17
5H	571753709	0.857398	17
5H	571761610	0.857398	17
5H	571764041	0.857398	17
5H	571843279	0.873206	14
5H	575727882	0.657963	14
5H	575727882	0.657963	14
5H	575729590	0.657963	14
5H	575789061	0.657963	14
5H	575789270	0.657963	14
5H	575795645	0.657963	14
5H	575796010	0.657963	14
5H	575796003	0.657963	14
5H	575893711	0.727472	17
5H	575925077	0.727472	17
5H	575947256	0.727472	17
5H	575950631	0.727472	17
5H	576108394	0.718306	17
5H	576108611	0.718306	17
5H	576108623	0.718306	17
5H	576378060	0.700087	13
5H	576378235	0.700087	13
5H	576378369	0.700087	13
5H	576517976	0.762346	15
5H	576518581	0.762346	15
5H	576520573	0.762346	15
5H	576641140	0.738169	12
5H	576641140	0.738169	12
5H	576641271	0.738169	12
5H	576647725	0.738169	12
5H	576703582	0.738169	12
5H	576711926	0.738169	12
5H	576737414	0.738169	12
5H	577924492	0.832813	10
5H	577924805	0.832813	10
5H	578108589	0.835306	13
5H	578110277	0.835306	13
5H	578267304	0.753848	10
5H	578334873	0.753848	10
5H	578348232	0.753848	10
5H	578375589	0.753848	10
5H	578377047	0.753848	10
5H	578377047	0.753848	10
5H	578377826	0.753848	10
5H	578388476	0.753848	10
5H	578388800	0.753848	10
5H	580740010	0.743767	11
5H	580741156	0.743767	11
5H	580805654	0.716587	14
5H	581059595	0.652602	11
5H	581060190	0.652602	11
5H	581088493	0.652602	11
5H	581088680	0.652602	11
5H	581089256	0.652602	11
5H	581095111	0.652602	11
5H	581099439	0.652602	11
5H	581271474	0.563305	10
5H	581271671	0.563305	10
5H	581272562	0.563305	10
5H	581277157	0.563305	10
5H	581283807	0.563305	10
5H	581284447	0.563305	10
5H	581286754	0.563305	10
5H	581303461	0.563305	10
5H	581418964	0.656837	11
5H	581420225	0.656837	11
5H	582207907	0.830494	13
5H	582208730	0.858139	12
5H	582208847	0.858139	12
5H	582304482	0.858139	12
5H	582304813	0.858139	12
5H	582364828	0.841126	14
5H	582365773	0.841126	14
5H	582448163	0.837113	15
5H	582460236	0.837113	15
5H	582484434	0.837113	15
5H	582540337	0.837123	16
5H	582590999	0.837323	17
5H	582655862	0.825432	21
5H	582656361	0.825432	21
5H	582656723	0.825432	21
5H	582663635	0.825432	21
5H	582663740	0.825432	21
5H	582827857	0.858591	18
5H	582829252	0.858591	18
5H	582845934	0.858591	18
5H	582850086	0.858591	18
5H	582883736	0.871258	18
5H	582884309	0.871258	18
5H	582913475	0.871258	18
5H	583018278	0.886012	19
5H	583089282	0.895979	21
5H	583106773	0.894376	20
5H	583108268	0.894376	20
5H	583130686	0.894376	20
5H	583133226	0.894376	20
5H	583359038	0.934321	15
5H	583373873	0.934321	15
5H	583373876	0.934321	15
5H	583473045	0.883092	15
5H	583473307	0.883092	15
5H	583533805	0.883176	14
5H	583534897	0.883176	14
5H	583537210	0.883176	14
5H	583539063	0.883176	14
5H	583728165	0.832762	11
5H	583728832	0.832762	11
5H	583786858	0.832762	11
5H	583790735	0.832762	11
5H	583791214	0.832762	11
5H	584817535	0.583688	11
5H	584817603	0.583688	11
5H	584824749	0.583688	11
5H	584826095	0.583688	11
5H	584872635	0.583688	11
5H	584874653	0.583688	11
5H	584875904	0.583688	11
5H	584923807	0.45429	12
5H	584924110	0.45429	12
5H	584960973	0.45429	12
5H	584996578	0.45429	12
5H	584999378	0.45429	12
5H	585083864	0.449813	13
5H	585084284	0.449813	13
5H	585196180	0.449813	13
5H	585196570	0.449813	13
5H	585247058	0.449813	13
5H	585247273	0.449813	13
5H	585247558	0.449813	13
5H	585248740	0.449813	13
5H	585270355	0.449813	13
5H	585327548	0.517404	12
5H	585331792	0.53395	13
5H	585413841	0.498966	12
5H	585490198	0.5342	10
5H	585490452	0.5342	10
6H	3419798	0.833295	21
6H	3419866	0.833295	21
6H	3420660	0.833295	21
6H	3421134	0.833295	21
6H	3433692	0.833295	21
6H	3433774	0.833295	21
6H	3489093	0.866028	20
6H	3489369	0.866028	20
6H	3493663	0.866028	20
6H	3494133	0.866028	20
6H	3573099	0.853809	21
6H	3596470	0.853809	21
6H	3597562	0.853809	21
6H	3680076	0.853809	21
6H	3680277	0.853809	21
6H	3682694	0.853809	21
6H	3685468	0.853809	21
6H	3685583	0.853809	21
6H	3688367	0.853809	21
6H	3688594	0.853809	21
6H	3691052	0.853809	21
6H	3774427	0.853809	21
6H	3949202	0.767767	21
6H	3950000	0.767767	21
6H	3953839	0.767767	21
6H	4066031	0.753213	17
6H	5671046	0.840678	14
6H	5687453	0.806255	11
6H	7881385	0.711519	15
6H	7884349	0.711519	15
6H	7884844	0.711519	15
6H	7898892	0.711519	15
6H	7900315	0.711519	15
6H	7900413	0.711519	15
6H	7960130	0.751823	18
6H	7960499	0.751823	18
6H	7961005	0.751823	18
6H	7961801	0.751823	18
6H	8143790	0.645505	26
6H	8143832	0.645505	26
6H	8185797	0.651423	25
6H	8186141	0.651423	25
6H	8367298	0.675304	26
6H	8402431	0.68039	22
6H	8403789	0.68039	22
6H	8430075	0.68039	22
6H	8458402	0.68039	22
6H	8459320	0.68039	22
6H	8478835	0.667569	18
6H	8500898	0.667569	18
6H	8502147	0.667569	18
6H	8518646	0.667569	18
6H	8519359	0.667569	18
6H	8564087	0.667569	18
6H	8600410	0.633408	20
6H	8601121	0.633408	20
6H	8601129	0.633408	20
6H	8639241	0.61828	21
6H	8708693	0.567101	19
6H	8787153	0.567101	19
6H	8798460	0.567101	19
6H	12976129	0.346498	11
6H	13038065	0.429484	12
6H	13112557	0.514573	13
6H	13114079	0.514573	13
6H	13114161	0.514573	13
6H	13114340	0.514573	13
6H	13200159	0.867523	17
6H	13217848	0.867523	17
6H	13317680	0.907751	16
6H	13336702	0.895147	15
6H	13432698	0.890001	16
6H	13436191	0.890001	16
6H	13436729	0.890001	16
6H	13475844	0.885404	17
6H	13482400	0.885404	17
6H	13538469	0.885404	17
6H	13557658	0.886181	18
6H	13625120	0.831306	19
6H	13665104	0.831306	19
6H	13665441	0.831306	19
6H	13669129	0.830981	20
6H	13669207	0.830981	20
6H	13669221	0.830981	20
6H	13670204	0.830981	20
6H	13670273	0.830981	20
6H	13867280	0.834701	18
6H	13946497	0.804641	17
6H	14056939	0.740718	14
6H	14108064	0.755353	13
6H	14109062	0.755353	13
6H	14109308	0.755353	13
6H	14168187	0.75276	12
6H	16301014	0.783347	16
6H	16380520	0.794495	14
6H	16381308	0.794495	14
6H	16382147	0.794495	14
6H	16382167	0.794495	14
6H	16398517	0.794495	14
6H	16398632	0.794495	14
6H	16420018	0.794495	14
6H	16510187	0.794495	14
6H	16510602	0.794495	14
6H	16662344	0.819679	12
6H	16696689	0.819679	12
6H	16698686	0.819679	12
6H	16727279	0.819679	12
6H	16739494	0.819679	12
6H	16796698	0.856772	15
6H	16797152	0.856772	15
6H	16902474	0.861801	13
6H	17007127	0.745456	14
6H	17085129	0.715726	14
6H	17085242	0.715726	14
6H	17091242	0.715726	14
6H	17094332	0.715726	14
6H	17108599	0.715726	14
6H	17193691	0.672223	13
6H	17193768	0.672223	13
6H	17581709	0.757556	14
6H	17581841	0.757556	14
6H	24524417	0.733533	18
6H	24535830	0.733533	18
6H	24536137	0.733533	18
6H	24625653	0.700219	17
6H	24626735	0.700219	17
6H	24959381	0.667452	21
6H	24959498	0.667452	21
6H	24960137	0.667452	21
6H	24975541	0.626177	19
6H	24976265	0.626177	19
6H	24977416	0.626177	19
6H	24981049	0.626177	19
6H	24982522	0.604727	17
6H	25010967	0.604727	17
6H	25012995	0.604727	17
6H	25031001	0.605249	16
6H	30543875	0.883334	10
6H	30544228	0.883334	10
6H	30741724	0.796555	11
6H	30879742	0.69806	11
6H	30882150	0.69806	11
6H	30927875	0.69806	11
6H	30944017	0.69806	11
6H	30951439	0.69806	11
6H	30951530	0.69806	11
6H	31082263	0.669111	10
6H	31175014	0.669111	10
6H	31175117	0.669111	10
6H	31175471	0.669111	10
6H	31175989	0.669111	10
6H	31190565	0.708187	11
6H	31236991	0.708187	11
6H	31237210	0.708187	11
6H	31238473	0.708187	11
6H	31249385	0.734463	10
6H	31249823	0.734463	10
6H	520779352	0.611692	15
6H	520781250	0.611692	15
6H	520781376	0.611692	15
6H	520798796	0.651988	16
6H	520799139	0.651988	16
6H	520803115	0.651988	16
6H	523574179	0.744375	13
6H	523767121	0.736076	16
6H	523768584	0.736076	16
6H	523777218	0.736076	16
6H	523886794	0.736076	16
6H	523910897	0.733671	19
6H	523911940	0.733671	19
6H	523929488	0.733671	19
6H	523930777	0.733671	19
6H	524050030	0.747789	20
6H	524050084	0.747789	20
6H	524168509	0.763625	22
6H	524168684	0.763625	22
6H	524183268	0.763625	22
6H	527127836	0.973389	12
6H	527144942	0.973389	12
6H	527280905	0.973389	12
6H	527283221	0.973389	12
6H	527288041	0.973389	12
6H	527382234	0.917959	16
6H	527390285	0.917959	16
6H	527390285	0.917959	16
6H	527394198	0.917959	16
6H	527543526	0.881915	17
6H	527551910	0.881915	17
6H	527554799	0.881915	17
6H	527554923	0.881915	17
6H	527571850	0.892672	18
6H	527581896	0.892672	18
6H	527585313	0.892672	18
6H	527585313	0.892672	18
6H	527605406	0.892672	18
6H	527606045	0.892672	18
6H	527625926	0.892672	18
6H	527626450	0.892672	18
6H	527793220	0.895194	16
6H	527793809	0.895194	16
6H	527795241	0.895194	16
6H	527813591	0.894487	17
6H	527933258	0.879203	17
6H	527942788	0.879203	17
6H	528055083	0.875094	19
6H	528401783	0.732072	16
6H	528500654	0.664729	20
6H	528501315	0.664729	20
6H	528505526	0.664729	20
6H	528508757	0.664729	20
6H	528656986	0.625453	20
6H	528824851	0.609271	20
6H	528824901	0.609271	20
6H	528828969	0.609271	20
6H	528829083	0.609271	20
6H	528829729	0.609271	20
6H	528832289	0.609271	20
6H	528834255	0.609271	20
6H	528834564	0.609271	20
6H	528835518	0.609271	20
6H	528897331	0.609271	20
6H	528903891	0.622452	19
6H	528904862	0.622452	19
6H	528905245	0.622452	19
6H	528912106	0.622452	19
6H	528912723	0.622452	19
6H	528913420	0.622452	19
6H	529021889	0.523291	16
6H	529023468	0.523291	16
6H	529208667	0.523291	16
6H	529214531	0.523291	16
6H	529214983	0.523291	16
6H	529301899	0.485499	18
6H	531817678	0.921181	12
6H	531818351	0.921181	12
6H	531820956	0.921181	12
6H	533606731	0.93497	10
6H	533706304	0.93497	10
6H	533706465	0.93497	10
6H	533706564	0.93497	10
6H	533898815	0.848699	10
6H	543263339	0.884634	11
6H	543316646	0.865923	10
6H	543338991	0.865923	10
6H	543339256	0.865923	10
6H	543340784	0.865923	10
6H	543344113	0.885008	11
6H	543344253	0.885008	11
6H	543344431	0.885008	11
6H	543403818	0.889586	12
6H	543406071	0.889586	12
6H	543545724	0.900354	13
6H	543546328	0.900354	13
6H	543612239	0.900354	13
6H	543658554	0.900354	13
6H	543662659	0.900354	13
6H	543677734	0.900354	13
6H	543679771	0.900354	13
6H	543897647	0.865298	15
6H	545173434	0.635324	14
6H	545228396	0.501089	17
6H	545228450	0.501089	17
6H	545234700	0.501089	17
6H	545255259	0.501089	17
6H	545259110	0.501089	17
6H	545261730	0.501089	17
6H	545412646	0.732122	32
6H	545416474	0.732122	32
6H	545493053	0.732122	32
6H	545493189	0.732122	32
6H	545495782	0.732122	32
6H	545496512	0.732122	32
6H	545515285	0.732122	32
6H	545515382	0.732122	32
6H	545515614	0.732122	32
6H	545516573	0.732122	32
6H	545517063	0.732122	32
6H	545518886	0.732122	32
6H	545704102	0.735847	31
6H	545704309	0.735847	31
6H	545705962	0.735847	31
6H	545809820	0.748213	27
6H	545809893	0.748213	27
6H	545810211	0.748213	27
6H	545868586	0.748213	27
6H	545869261	0.748213	27
6H	545869775	0.748213	27
6H	545876035	0.748213	27
6H	545876620	0.748213	27
6H	545884287	0.748213	27
6H	545885127	0.748213	27
6H	545885838	0.748213	27
6H	545891663	0.748213	27
6H	545892821	0.748213	27
6H	545896109	0.748213	27
6H	545896972	0.748213	27
6H	545900494	0.748213	27
6H	545902147	0.748213	27
6H	545904044	0.748213	27
6H	545907231	0.748213	27
6H	546159647	0.860827	20
6H	553764120	0.931421	13
6H	553810441	0.931421	13
6H	553811405	0.931421	13
6H	553819190	0.931421	13
6H	554007209	0.932137	12
6H	554009377	0.932137	12
6H	554009595	0.932137	12
6H	554022713	0.932137	12
6H	554023004	0.932137	12
6H	554098846	0.932137	12
6H	554101865	0.932137	12
6H	554109443	0.932137	12
6H	554113210	0.932137	12
6H	554126714	0.932137	12
6H	554127542	0.932137	12
6H	554130984	0.932137	12
6H	554131945	0.932137	12
6H	554132180	0.932137	12
6H	555135289	0.650299	10
6H	555267016	0.642714	11
6H	555370492	0.500604	12
6H	555372529	0.500604	12
6H	555374652	0.500604	12
6H	555386729	0.500604	12
6H	555454443	0.590846	11
6H	555457201	0.590846	11
6H	555523251	0.590846	11
6H	555524805	0.590846	11
6H	555526805	0.590846	11
6H	555528726	0.590846	11
6H	555550543	0.590846	11
6H	555550641	0.590846	11
6H	555568498	0.590846	11
6H	555611701	0.590846	11
6H	555612863	0.590846	11
6H	555715515	0.676008	12
6H	555736432	0.744291	13
6H	555796612	0.744291	13
6H	555799641	0.744291	13
6H	555952859	0.73898	12
6H	556970709	0.713169	16
6H	557308958	0.547109	16
6H	557389141	0.547109	16
6H	557394226	0.547109	16
6H	557402140	0.547109	16
6H	557402201	0.547109	16
6H	557402652	0.547109	16
6H	557512396	0.547109	16
6H	557514157	0.547109	16
6H	557548975	0.675574	17
6H	557643404	0.759971	23
6H	557648182	0.759971	23
6H	557648986	0.759971	23
6H	557649215	0.759971	23
6H	557650653	0.759971	23
6H	557658738	0.759971	23
6H	557766359	0.759971	23
6H	557769763	0.759971	23
6H	557769828	0.759971	23
6H	557773625	0.759971	23
6H	557816792	0.781691	22
6H	558014575	0.831975	17
6H	558016580	0.831975	17
6H	558037857	0.831975	17
6H	558038527	0.831975	17
6H	558039095	0.831975	17
6H	558070443	0.836692	16
6H	558075259	0.836692	16
6H	558076744	0.836692	16
6H	558089584	0.836692	16
6H	558102484	0.836692	16
6H	558117554	0.836692	16
6H	558118709	0.836692	16
6H	558119796	0.836692	16
6H	558130419	0.836692	16
6H	560964365	0.889266	15
6H	560993554	0.858817	15
6H	561100959	0.876119	16
6H	561101374	0.876119	16
6H	561101383	0.876119	16
6H	561101479	0.876119	16
6H	561102928	0.876119	16
6H	561103246	0.876119	16
6H	561103385	0.876119	16
6H	561105086	0.87853	18
6H	561105226	0.87853	18
6H	561155065	0.873251	19
6H	561157921	0.873251	19
6H	561194539	0.867826	20
6H	561206498	0.867826	20
6H	561454975	0.890153	22
6H	561455181	0.890153	22
6H	561456045	0.890153	22
6H	561457132	0.890153	22
6H	561475524	0.889703	21
6H	561482867	0.889703	21
6H	561570837	0.893551	20
6H	561603764	0.852196	15
6H	561604455	0.852196	15
6H	561606992	0.822465	13
6H	561673684	0.822465	13
7H	5082977	0.714757	10
7H	5134622	0.738076	11
7H	5134803	0.738076	11
7H	5232947	0.738076	11
7H	5236472	0.738076	11
7H	5237059	0.738076	11
7H	5237132	0.738076	11
7H	5259302	0.738076	11
7H	5400222	0.738076	11
7H	5400888	0.738076	11
7H	5416125	0.738076	11
7H	10950148	0.949738	13
7H	10981349	0.949738	13
7H	10986607	0.949738	13
7H	11095937	0.837924	18
7H	11096179	0.837924	18
7H	11103651	0.837924	18
7H	11104152	0.837924	18
7H	11104213	0.837924	18
7H	11109743	0.837924	18
7H	11111109	0.837924	18
7H	11114995	0.837924	18
7H	11116106	0.837924	18
7H	11194712	0.837924	18
7H	11198012	0.837924	18
7H	11206186	0.837924	18
7H	11238465	0.837924	18
7H	11238771	0.837924	18
7H	11244132	0.837924	18
7H	11244912	0.837924	18
7H	11250465	0.837924	18
7H	11251380	0.837924	18
7H	11262611	0.837924	18
7H	11262811	0.837924	18
7H	11290406	0.850917	21
7H	11290526	0.850917	21
7H	11324666	0.850917	21
7H	11325051	0.850917	21
7H	11517875	0.846387	23
7H	11518720	0.846387	23
7H	11530275	0.846387	23
7H	11552596	0.846387	23
7H	11591887	0.846387	23
7H	11787521	0.653417	13
7H	11788005	0.653417	13
7H	11788158	0.653417	13
7H	13856874	0.865035	14
7H	13878365	0.831628	15
7H	13881267	0.831628	15
7H	14017415	0.754956	17
7H	14105492	0.727679	14
7H	14105833	0.727679	14
7H	14161244	0.727679	14
7H	14161361	0.727679	14
7H	14163261	0.727679	14
7H	14196477	0.727679	14
7H	14197819	0.727679	14
7H	14229602	0.727679	14
7H	14246844	0.727679	14
7H	14369088	0.657141	14
7H	14372674	0.657141	14
7H	14414713	0.641834	16
7H	14442746	0.711471	18
7H	14443523	0.711471	18
7H	14444180	0.711471	18
7H	14444648	0.711471	18
7H	14445672	0.711471	18
7H	14496875	0.711471	18
7H	14507496	0.716397	19
7H	14507644	0.716397	19
7H	14813646	0.727909	17
7H	14815659	0.727909	17
7H	14890240	0.717337	15
7H	14890370	0.717337	15
7H	14923801	0.712525	16
7H	14924367	0.712525	16
7H	15005403	0.78826	16
7H	15077261	0.804658	15
7H	15078467	0.804658	15
7H	15171340	0.82134	18
7H	15208160	0.82134	18
7H	15208984	0.82134	18
7H	15224157	0.82134	18
7H	15251970	0.82134	18
7H	15413818	0.8354	15
7H	15417051	0.8354	15
7H	15439353	0.825376	13
7H	15441192	0.825376	13
7H	15496683	0.825376	13
7H	18532497	0.744443	15
7H	18532774	0.744443	15
7H	18532911	0.744443	15
7H	18654622	0.744443	15
7H	18668238	0.744443	15
7H	18668361	0.744443	15
7H	18694935	0.744443	15
7H	18719354	0.744443	15
7H	18719381	0.744443	15
7H	18719771	0.744443	15
7H	18781845	0.744443	15
7H	18785300	0.744443	15
7H	18860030	0.610651	11
7H	18867743	0.610651	11
7H	18870495	0.610651	11
7H	18877941	0.610651	11
7H	18878048	0.610651	11
7H	18994163	0.610651	11
7H	18994254	0.610651	11
7H	19010307	0.610651	11
7H	19010683	0.610651	11
7H	20892919	0.86336	14
7H	20895632	0.86336	14
7H	20900836	0.86336	14
7H	21048056	0.86336	14
7H	24332472	0.59822	17
7H	24345646	0.59822	17
7H	26608982	0.664646	18
7H	27075014	0.808267	14
7H	27081690	0.808267	14
7H	27082462	0.808267	14
7H	27091797	0.808267	14
7H	27497954	0.654014	12
7H	27534132	0.654014	12
7H	27534997	0.654014	12
7H	27536136	0.654014	12
7H	27661681	0.630979	14
7H	27774377	0.612335	17
7H	27818652	0.48014	14
7H	27941877	0.435907	13
7H	27943446	0.435907	13
7H	27943908	0.435907	13
7H	27946558	0.435907	13
7H	27947886	0.435907	13
7H	27948506	0.435907	13
7H	27950766	0.435907	13
7H	27951149	0.435907	13
7H	27951564	0.435907	13
7H	31329705	0.802896	24
7H	31398581	0.839184	27
7H	31400373	0.839184	27
7H	31429953	0.839184	27
7H	31456730	0.839184	27
7H	31458343	0.839184	27
7H	31474235	0.839184	27
7H	31477727	0.839184	27
7H	31483631	0.839184	27
7H	31494936	0.839184	27
7H	31498519	0.839184	27
7H	31509612	0.888628	26
7H	31609983	0.880038	24
7H	31619652	0.880038	24
7H	31619997	0.880038	24
7H	31632842	0.880038	24
7H	31633462	0.880038	24
7H	31654614	0.880038	24
7H	31664869	0.880038	24
7H	31665029	0.880038	24
7H	31765428	0.880038	24
7H	31766126	0.880038	24
7H	31770369	0.849847	25
7H	31783241	0.797747	28
7H	31871958	0.798213	27
7H	31872804	0.798213	27
7H	31875672	0.798213	27
7H	31945575	0.767201	24
7H	31945575	0.767201	24
7H	32207371	0.792155	17
7H	32242155	0.791784	18
7H	32256554	0.791784	18
7H	32270204	0.791186	16
7H	32279040	0.76763	15
7H	32279582	0.76763	15
7H	32282599	0.76763	15
7H	32282658	0.76763	15
7H	573792686	0.716616	11
7H	573792770	0.716616	11
7H	573793257	0.716616	11
7H	573793657	0.716616	11
7H	573798105	0.716616	11
7H	573798157	0.716616	11
7H	573798668	0.716616	11
7H	573799503	0.716616	11
7H	573800129	0.716616	11
7H	578703777	0.609375	11
7H	578704176	0.609375	11
7H	578718258	0.609375	11
7H	578828134	0.669812	13
7H	578828363	0.669812	13
7H	578828855	0.669812	13
7H	578831979	0.669812	13
7H	578890493	0.669812	13
[truncated: 209 more rows]
