# Supplementary material for: Multi-population GWAS detects robust marker associations in a newly established six-rowed winter barley breeding program
Source: Heredity (Edinb). 2024 Nov 28;134(1):33–48. doi: 10.1038/s41437-024-00733-x (PMC11724117; doi:10.1038/s41437-024-00733-x)
Supplement: Supplementary file 10 — Table S8 [file 41437_2024_733_MOESM10_ESM.xlsx]

## Sheet: Table S8
Table S8. Genome-wide linkage phase similarities (LPS) between 6RW and 2RS in windows of 1 Mbp.
Chromosome	Mid-interval position	LPS	# SNP pairs
1H	50071	0.42139	11
1H	50466	0.42139	11
1H	50567	0.42139	11
1H	77823	0.42139	11
1H	133177	0.42139	11
1H	133378	0.42139	11
1H	148231	0.42139	11
1H	148231	0.42139	11
1H	154485	0.42139	11
1H	157148	0.42139	11
1H	157168	0.42139	11
1H	158538	0.42139	11
1H	162656	0.42139	11
1H	174142	0.522459	16
1H	175419	0.522459	16
1H	179268	0.522459	16
1H	376847	0.489236	17
1H	378264	0.489236	17
1H	378487	0.489236	17
1H	382633	0.489236	17
1H	411227	0.489236	17
1H	1617523	0.565864	17
1H	1621118	0.565864	17
1H	1633176	0.565864	17
1H	1633947	0.565864	17
1H	1710304	0.196675	17
1H	1712440	0.196675	17
1H	1727234	0.196675	17
1H	1727678	0.196675	17
1H	1727905	0.196675	17
1H	1918481	0.197358	20
1H	2061654	0.216107	18
1H	2062256	0.216107	18
1H	2085992	0.257431	21
1H	2086249	0.257431	21
1H	2086344	0.257431	21
1H	2106383	0.261677	22
1H	2175949	0.0153643	18
1H	2205939	0.0153643	18
1H	4485362	0.891094	12
1H	4487316	0.891094	12
1H	4510722	0.891094	12
1H	4511443	0.891094	12
1H	4514812	0.891094	12
1H	4883922	0.885973	27
1H	4890270	0.875624	24
1H	4890547	0.875624	24
1H	4909383	0.875624	24
1H	4919704	0.885224	22
1H	4920415	0.885224	22
1H	4920840	0.885224	22
1H	4943342	0.891224	21
1H	4943568	0.891224	21
1H	5011081	0.862684	21
1H	5059375	0.842051	20
1H	5060170	0.842051	20
1H	5067807	0.842051	20
1H	5069232	0.842051	20
1H	5095647	0.842051	20
1H	5095780	0.842051	20
1H	5100884	0.842051	20
1H	5111178	0.842051	20
1H	5111609	0.842051	20
1H	5152405	0.842051	20
1H	5153318	0.842051	20
1H	5153612	0.842051	20
1H	5160945	0.842051	20
1H	5331636	0.826976	22
1H	5332598	0.826976	22
1H	5346091	0.826976	22
1H	5348134	0.826976	22
1H	5365382	0.826976	22
1H	5368892	0.826976	22
1H	5368904	0.826976	22
1H	5500333	0.785541	22
1H	5500415	0.785541	22
1H	5501378	0.785541	22
1H	5708723	0.75997	24
1H	5711952	0.75997	24
1H	5720863	0.75997	24
1H	5723083	0.75997	24
1H	5723290	0.75997	24
1H	5757810	0.75997	24
1H	5898218	0.728899	17
1H	5898819	0.728899	17
1H	5982577	0.728899	17
1H	6053802	0.729869	16
1H	6054145	0.729869	16
1H	6054582	0.729869	16
1H	6057207	0.729869	16
1H	6057567	0.729869	16
1H	6143579	0.729869	16
1H	6144332	0.729869	16
1H	6144602	0.729869	16
1H	6145631	0.729869	16
1H	6146376	0.729869	16
1H	6146436	0.729869	16
1H	6146761	0.729869	16
1H	6155113	0.729869	16
1H	6157337	0.729869	16
1H	7857920	0.663653	24
1H	7944219	0.663653	24
1H	7944409	0.663653	24
1H	8054913	0.646879	26
1H	8054914	0.646879	26
1H	8055023	0.646879	26
1H	8217429	0.736968	22
1H	8217576	0.736968	22
1H	8317301	0.708665	18
1H	8317682	0.708665	18
1H	8320560	0.708665	18
1H	8353356	0.708665	18
1H	8354464	0.708665	18
1H	8355404	0.708665	18
1H	8356337	0.708665	18
1H	8356747	0.708665	18
1H	8357409	0.708665	18
1H	8520542	0.722567	18
1H	8528372	0.722567	18
1H	8646104	0.780258	15
1H	8648910	0.780258	15
1H	8865961	0.671875	13
1H	8866111	0.671875	13
1H	8875434	0.671875	13
1H	8875664	0.671875	13
1H	8877438	0.671875	13
1H	8877883	0.671875	13
1H	8936529	0.612091	18
1H	8937818	0.612091	18
1H	9050501	0.610404	17
1H	9057068	0.610404	17
1H	9313685	0.563211	16
1H	9315478	0.563211	16
1H	9318162	0.563211	16
1H	9318735	0.563211	16
1H	9331705	0.563211	16
1H	9334991	0.563211	16
1H	9335094	0.563211	16
1H	9335281	0.563211	16
1H	9335678	0.563211	16
1H	9411574	0.55689	14
1H	9413945	0.55689	14
1H	9415078	0.55689	14
1H	9415219	0.55689	14
1H	9415239	0.55689	14
1H	9499104	0.55689	14
1H	9611871	0.59366	15
1H	9612969	0.59366	15
1H	9621928	0.59366	15
1H	9622000	0.59366	15
1H	9754590	0.676857	17
1H	11469588	0.520108	11
1H	11495849	0.520108	11
1H	11496024	0.520108	11
1H	11496075	0.520108	11
1H	11545369	0.520108	11
1H	11546728	0.520108	11
1H	11546826	0.520108	11
1H	11626744	0.520108	11
1H	11629114	0.520108	11
1H	11796531	0.560218	10
1H	11796919	0.560218	10
1H	11797028	0.560218	10
1H	11797330	0.560218	10
1H	11802510	0.560218	10
1H	11809787	0.560218	10
1H	11835774	0.560218	10
1H	11835977	0.560218	10
1H	11857415	0.560218	10
1H	11882312	0.560218	10
1H	14260827	0.786752	18
1H	14318844	0.786752	18
1H	14646973	0.698093	21
1H	14648543	0.698093	21
1H	14659271	0.708429	20
1H	14659867	0.708429	20
1H	14667925	0.708429	20
1H	14713074	0.708429	20
1H	14714638	0.708429	20
1H	14715520	0.708429	20
1H	14717580	0.708429	20
1H	14717624	0.708429	20
1H	14720866	0.708429	20
1H	14723683	0.708429	20
1H	14726415	0.708429	20
1H	14726688	0.708429	20
1H	14738318	0.708429	20
1H	14738338	0.708429	20
1H	14738390	0.708429	20
1H	14843498	0.679341	18
1H	14848407	0.679341	18
1H	14848641	0.679341	18
1H	15080236	0.73397	22
1H	15080340	0.73397	22
1H	15080880	0.73397	22
1H	15093473	0.73397	22
1H	15094981	0.73397	22
1H	20454751	0.742335	14
1H	20455004	0.742335	14
1H	20591394	0.752863	15
1H	20591394	0.752863	15
1H	20592358	0.752863	15
1H	20593008	0.752863	15
1H	20593132	0.752863	15
1H	20593336	0.752863	15
1H	20664479	0.791244	13
1H	20781754	0.791244	13
1H	20819032	0.791244	13
1H	20913707	0.791244	13
1H	20914505	0.791244	13
1H	20914630	0.791244	13
1H	20915150	0.791244	13
1H	20918588	0.791244	13
1H	20931088	0.791244	13
1H	20940996	0.791244	13
1H	20941724	0.791244	13
1H	20945640	0.791244	13
1H	20985543	0.774542	11
1H	485524391	0.819968	12
1H	485524519	0.819968	12
1H	485528299	0.819968	12
1H	485528498	0.819968	12
1H	485530018	0.819968	12
1H	485531887	0.819968	12
1H	485544016	0.819968	12
1H	490272196	0.626485	18
1H	490293320	0.626485	18
1H	490294393	0.626485	18
1H	490325645	0.655033	20
1H	490357977	0.655033	20
1H	490366222	0.655033	20
1H	490371499	0.655033	20
1H	490400445	0.655033	20
1H	490400653	0.655033	20
1H	490415830	0.655033	20
1H	490505640	0.651484	19
1H	490506343	0.651484	19
1H	490626522	0.670619	22
1H	490770575	0.668857	18
1H	497407543	0.493354	12
1H	497465941	0.547618	13
1H	497466779	0.547618	13
1H	497466841	0.547618	13
1H	497467527	0.547618	13
1H	497467851	0.547618	13
1H	497474096	0.547618	13
1H	497490856	0.547618	13
1H	497492008	0.547618	13
1H	497615249	0.547618	13
1H	497640862	0.547618	13
1H	497745933	0.717067	13
1H	497746442	0.717067	13
1H	497748560	0.739839	14
1H	497802523	0.739839	14
1H	497803826	0.739839	14
1H	497831880	0.770415	15
1H	497938814	0.721968	16
1H	499199752	0.787719	10
1H	499261711	0.787719	10
1H	499284958	0.787719	10
1H	499285078	0.787719	10
1H	499318379	0.787719	10
1H	499360297	0.787719	10
1H	499360881	0.787719	10
1H	499370443	0.787719	10
1H	499551754	0.750317	14
1H	499570476	0.769415	15
1H	499570944	0.769415	15
1H	499876138	0.881314	15
1H	499877210	0.881314	15
1H	500021901	0.881314	15
1H	500045435	0.892063	16
1H	500058775	0.897151	15
1H	500366323	0.877114	12
1H	500367435	0.877114	12
1H	500459028	0.946806	14
1H	500541940	0.9466	15
1H	500735576	0.83842	14
1H	500740871	0.83842	14
1H	500741372	0.83842	14
1H	508012711	0.905591	22
1H	508013051	0.905591	22
1H	508013604	0.905591	22
1H	508062444	0.905591	22
1H	508062991	0.905591	22
1H	508078358	0.905591	22
1H	508080590	0.905591	22
1H	508204500	0.90612	18
1H	508233170	0.90612	18
1H	508324937	0.905453	15
1H	508413051	0.905453	15
1H	508413925	0.905453	15
1H	508416524	0.905453	15
1H	508438498	0.905453	15
1H	508440202	0.905453	15
1H	508461259	0.905453	15
1H	508463491	0.905453	15
1H	508464105	0.905453	15
1H	508501257	0.912071	16
1H	508503328	0.912071	16
1H	508542246	0.931908	15
1H	514737157	0.925433	15
1H	514737261	0.925433	15
1H	514739705	0.925433	15
1H	514807956	0.926774	16
1H	514808004	0.926774	16
1H	514910787	0.926794	16
1H	515112190	0.922931	19
1H	515209474	0.953153	17
1H	515209944	0.953153	17
1H	515210282	0.953153	17
1H	515213871	0.953153	17
1H	515213893	0.953153	17
1H	515607899	0.944136	19
1H	515607995	0.944136	19
1H	515611965	0.944136	19
2H	2466388	0.853859	19
2H	2466511	0.853859	19
2H	2507309	0.853859	19
2H	2583493	0.85357	20
2H	2601632	0.85357	20
2H	2602467	0.85357	20
2H	2652314	0.85357	20
2H	2652688	0.85357	20
2H	2654583	0.85357	20
2H	2864870	0.791889	17
2H	2868496	0.791889	17
2H	2873385	0.791889	17
2H	2875218	0.791889	17
2H	2876149	0.791889	17
2H	2882414	0.791889	17
2H	2914506	0.791889	17
2H	3036619	0.775183	16
2H	5314149	0.740301	16
2H	5316510	0.740301	16
2H	5318147	0.740301	16
2H	5318346	0.740301	16
2H	5319227	0.740301	16
2H	5319604	0.740301	16
2H	5547990	0.740301	16
2H	5550004	0.740301	16
2H	8923618	0.793438	13
2H	8924375	0.793438	13
2H	9020332	0.793438	13
2H	9020503	0.793438	13
2H	9033388	0.793438	13
2H	9040750	0.793438	13
2H	9041149	0.793438	13
2H	9041569	0.793438	13
2H	9042316	0.793438	13
2H	9046302	0.793438	13
2H	9046661	0.793438	13
2H	9048658	0.793438	13
2H	9210959	0.8553	15
2H	9217852	0.8553	15
2H	9270853	0.874043	16
2H	9314302	0.874043	16
2H	9378635	0.888595	17
2H	9403720	0.889627	16
2H	9427676	0.899819	15
2H	10469464	0.741534	19
2H	10474577	0.740331	21
2H	10564446	0.71489	22
2H	10631966	0.676741	24
2H	10634373	0.676741	24
2H	10636558	0.676741	24
2H	10639881	0.676741	24
2H	10640515	0.676741	24
2H	10675800	0.676741	24
2H	10682012	0.676741	24
2H	10712961	0.676741	24
2H	10785797	0.717794	28
2H	10788196	0.717794	28
2H	10818437	0.717794	28
2H	10818592	0.717794	28
2H	10818889	0.717794	28
2H	10824082	0.717794	28
2H	10824761	0.717794	28
2H	10824974	0.717794	28
2H	10825928	0.717794	28
2H	10971647	0.745537	36
2H	10972473	0.745537	36
2H	10988660	0.75451	35
2H	11119786	0.766791	35
2H	11119967	0.766791	35
2H	11127501	0.766791	35
2H	11128546	0.766791	35
2H	11221248	0.768935	29
2H	11234883	0.768935	29
2H	11236797	0.768935	29
2H	11236868	0.768935	29
2H	11373382	0.715256	23
2H	11374847	0.715256	23
2H	11376998	0.715256	23
2H	11377984	0.715256	23
2H	11380093	0.715256	23
2H	11447000	0.715256	23
2H	11459419	0.715256	23
2H	11459593	0.715256	23
2H	11459861	0.715256	23
2H	11531975	0.740338	24
2H	11813925	0.62476	29
2H	11814825	0.62476	29
2H	11841315	0.62476	29
2H	11905911	0.620501	24
2H	11988398	0.550522	20
2H	11988666	0.550522	20
2H	11988843	0.550522	20
2H	11993328	0.550522	20
2H	11993835	0.550522	20
2H	12035091	0.719848	19
2H	12035354	0.719848	19
2H	12072421	0.719848	19
2H	12073365	0.719848	19
2H	12074012	0.719848	19
2H	12076022	0.719848	19
2H	12100507	0.719848	19
2H	12103370	0.719848	19
2H	12105568	0.719848	19
2H	12176829	0.719848	19
2H	12176925	0.719848	19
2H	12199301	0.719848	19
2H	12199358	0.719848	19
2H	12229015	0.719848	19
2H	12391698	0.735781	24
2H	14982574	0.549095	17
2H	14995714	0.549095	17
2H	15023082	0.549095	17
2H	15252253	0.439273	18
2H	15270162	0.439273	18
2H	15316554	0.439273	18
2H	15319516	0.439273	18
2H	15325324	0.439273	18
2H	15326103	0.439273	18
2H	15326483	0.439273	18
2H	15326702	0.439273	18
2H	15335181	0.439273	18
2H	15336084	0.439273	18
2H	15356976	0.439273	18
2H	15357196	0.439273	18
2H	15357463	0.439273	18
2H	15357772	0.439273	18
2H	15357899	0.439273	18
2H	15360854	0.439273	18
2H	15626383	0.366252	15
2H	15668012	0.366252	15
2H	15670073	0.366252	15
2H	15676421	0.366252	15
2H	15679576	0.366252	15
2H	15688533	0.366252	15
2H	15689264	0.366252	15
2H	16617342	0.789348	19
2H	16618668	0.789348	19
2H	16687011	0.799415	20
2H	16689167	0.799415	20
2H	16689340	0.799415	20
2H	16692455	0.799415	20
2H	16692807	0.799415	20
2H	16693065	0.799415	20
2H	16693140	0.799415	20
2H	16808604	0.799415	20
2H	16809819	0.799415	20
2H	16812857	0.799415	20
2H	16856297	0.799391	21
2H	16975438	0.799391	21
2H	16975557	0.799391	21
2H	16977406	0.799391	21
2H	16978608	0.799391	21
2H	16979434	0.799391	21
2H	16991735	0.799391	21
2H	16991842	0.799391	21
2H	17001197	0.799391	21
2H	17084050	0.799391	21
2H	17108538	0.799391	21
2H	17144440	0.770382	19
2H	17145713	0.770382	19
2H	17194872	0.867016	13
2H	17195578	0.867016	13
2H	17226085	0.867016	13
2H	17260974	0.867016	13
2H	17317652	0.850383	10
2H	17317976	0.850383	10
2H	17331809	0.850383	10
2H	17690885	0.393681	10
2H	17896072	0.586599	15
2H	17910531	0.586599	15
2H	17947069	0.586599	15
2H	17948600	0.586599	15
2H	17949576	0.586599	15
2H	17975396	0.586599	15
2H	17977115	0.586599	15
2H	18063790	0.586599	15
2H	18121355	0.585697	16
2H	18127360	0.585697	16
2H	18127510	0.585697	16
2H	18144890	0.585697	16
2H	18145200	0.585697	16
2H	18145675	0.585697	16
2H	18146309	0.585697	16
2H	18214781	0.589829	15
2H	18214810	0.589829	15
2H	18220509	0.589829	15
2H	18223127	0.589829	15
2H	18223190	0.589829	15
2H	18224963	0.589829	15
2H	18242339	0.589829	15
2H	18243579	0.589829	15
2H	18263091	0.589829	15
2H	18263289	0.589829	15
2H	18264206	0.589829	15
2H	18266277	0.589829	15
2H	18591095	0.631435	14
2H	19159315	0.547769	11
2H	19266399	0.547769	11
2H	19268074	0.547769	11
2H	19270942	0.547769	11
2H	19297219	0.547769	11
2H	19297478	0.547769	11
2H	19297593	0.547769	11
2H	19322360	0.547769	11
2H	19553259	0.433304	17
2H	19560662	0.459865	16
2H	19561764	0.459865	16
2H	19563327	0.459865	16
2H	19635325	0.459865	16
2H	19637657	0.459865	16
2H	19641155	0.497132	14
2H	19838789	0.709697	13
2H	19839495	0.709697	13
2H	19843195	0.709697	13
2H	19844339	0.709697	13
2H	19876428	0.709697	13
2H	19876768	0.709697	13
2H	19946545	0.709697	13
2H	19974355	0.709697	13
2H	19974623	0.709697	13
2H	19974820	0.709697	13
2H	20022576	0.709697	13
2H	23772722	0.682249	12
2H	23829110	0.682249	12
2H	23829388	0.682249	12
2H	23831227	0.682249	12
2H	23831824	0.682249	12
2H	28055971	0.758591	15
2H	28069859	0.758591	15
2H	28070046	0.758591	15
2H	28071858	0.758591	15
2H	43624235	0.798958	21
2H	43624648	0.798958	21
2H	43624667	0.798958	21
2H	43626923	0.798958	21
2H	43699641	0.780886	21
2H	43701868	0.780886	21
2H	43706714	0.780886	21
2H	43855314	0.753988	19
2H	43858256	0.753988	19
2H	43974778	0.753988	19
2H	44084216	0.753681	21
2H	545041788	0.653311	11
2H	545047703	0.653311	11
2H	545047940	0.653311	11
2H	545053217	0.653311	11
2H	615015011	0.841018	15
2H	615110098	0.826449	15
2H	615159849	0.826449	15
2H	615164406	0.782832	13
2H	615167228	0.782832	13
2H	615186373	0.782832	13
2H	615298011	0.782832	13
2H	615302437	0.782832	13
2H	618215556	0.848008	10
2H	618249872	0.848008	10
2H	618251677	0.848008	10
2H	618253874	0.848008	10
2H	618255090	0.848008	10
2H	618320172	0.848008	10
2H	618320948	0.848008	10
2H	618321090	0.848008	10
2H	618423741	0.848008	10
2H	618432081	0.848008	10
2H	618432764	0.848008	10
2H	618446620	0.848008	10
2H	618549379	0.828652	12
2H	618549756	0.828652	12
2H	618674513	0.828652	12
2H	618676537	0.828652	12
2H	618715171	0.832544	14
2H	618715239	0.832544	14
2H	618717092	0.832544	14
2H	620082736	0.788433	17
2H	620085206	0.788433	17
2H	620196503	0.755571	16
2H	620196921	0.755571	16
2H	620306540	0.767319	17
2H	620314221	0.767319	17
2H	620319189	0.767319	17
2H	620378491	0.811825	19
2H	620401099	0.811825	19
2H	620401663	0.811825	19
2H	620408862	0.811825	19
2H	620545666	0.844942	19
2H	620568162	0.844942	19
2H	620572668	0.844942	19
2H	620576002	0.844942	19
2H	620664017	0.845105	21
2H	620787423	0.86196	19
2H	620870935	0.881012	17
2H	620873417	0.881012	17
2H	620928988	0.862718	15
2H	620929162	0.862718	15
2H	620992991	0.862718	15
2H	621104195	0.916086	12
2H	621106831	0.916086	12
2H	621108401	0.916086	12
2H	621124808	0.916086	12
2H	621125174	0.916086	12
2H	621125570	0.916086	12
2H	621131357	0.916086	12
2H	621135645	0.916086	12
2H	621222510	0.912458	11
2H	621241774	0.822075	15
2H	621420379	0.653256	19
2H	621542844	0.633751	19
2H	621544299	0.633751	19
2H	621582500	0.633751	19
2H	621585447	0.633751	19
2H	621599922	0.633751	19
2H	621724448	0.585439	16
2H	621724579	0.585439	16
2H	621726583	0.585439	16
2H	621727605	0.585439	16
2H	621773640	0.605529	16
2H	621773979	0.605529	16
2H	621774262	0.605529	16
2H	621780280	0.605529	16
2H	621780305	0.605529	16
2H	621781307	0.605529	16
2H	621785851	0.605529	16
2H	621829981	0.605529	16
2H	621833000	0.605529	16
2H	621961568	0.612147	22
2H	621962622	0.612147	22
2H	622001279	0.610439	23
2H	622035585	0.610439	23
2H	622043397	0.610439	23
2H	622129569	0.620594	21
2H	622250736	0.64954	17
2H	622252162	0.64954	17
2H	650510649	0.442919	13
2H	650510789	0.442919	13
2H	650512028	0.442919	13
2H	657076687	0.58598	12
2H	657077507	0.58598	12
2H	657121688	0.586677	11
2H	657137557	0.586677	11
2H	657138343	0.586677	11
2H	657154225	0.586677	11
2H	657154288	0.586677	11
2H	657244439	0.486036	14
2H	657275508	0.486036	14
2H	657286729	0.486036	14
2H	657303490	0.486036	14
2H	657325224	0.472286	18
2H	657380942	0.501683	19
2H	657410889	0.501683	19
2H	657440346	0.481406	21
2H	657441330	0.481406	21
2H	657547116	0.481406	21
2H	657663360	0.375356	17
2H	657663590	0.375356	17
2H	657690444	0.453561	19
3H	1617768	0.694104	18
3H	1618329	0.694104	18
3H	1668436	0.695579	17
3H	1782756	0.72269	27
3H	1799552	0.72269	27
3H	1799812	0.72269	27
3H	1875854	0.755712	29
3H	1977107	0.719776	31
3H	1987276	0.719776	31
3H	2025578	0.711537	33
3H	2031478	0.711537	33
3H	2031651	0.711537	33
3H	2031700	0.711537	33
3H	2043874	0.705817	37
3H	2044901	0.705817	37
3H	2093192	0.699075	40
3H	2098472	0.699075	40
3H	2100480	0.699075	40
3H	2100677	0.699075	40
3H	2115284	0.699075	40
3H	2188074	0.703886	39
3H	2188203	0.703886	39
3H	2189476	0.703886	39
3H	2191103	0.703886	39
3H	2197422	0.703886	39
3H	2199440	0.703886	39
3H	2203646	0.669719	40
3H	2208551	0.669719	40
3H	2211010	0.669719	40
3H	2212691	0.669719	40
3H	2352229	0.671849	37
3H	2366474	0.633929	38
3H	2396587	0.606899	37
3H	2406436	0.608624	38
3H	2499333	0.659719	36
3H	2500456	0.659719	36
3H	2536437	0.712584	34
3H	2536494	0.712584	34
3H	2536548	0.712584	34
3H	2536811	0.712584	34
3H	2554265	0.711416	32
3H	2554831	0.711416	32
3H	2557677	0.711416	32
3H	2616197	0.623583	27
3H	2656061	0.623583	27
3H	2657341	0.623583	27
3H	2657439	0.623583	27
3H	2699853	0.704733	24
3H	2699958	0.704733	24
3H	2700697	0.704733	24
3H	2715353	0.654806	20
3H	2762743	0.654806	20
3H	2852230	0.588528	19
3H	2857549	0.588528	19
3H	2905074	0.687084	17
3H	3168999	0.563798	10
3H	3169052	0.563798	10
3H	3170377	0.563798	10
3H	3310955	0.553111	11
3H	3318394	0.553111	11
3H	3319307	0.553111	11
3H	3446326	0.640115	12
3H	3481182	0.710428	13
3H	3485267	0.710428	13
3H	3654648	0.710428	13
3H	3654773	0.710428	13
3H	3710352	0.636128	11
3H	3737551	0.636128	11
3H	3768036	0.636128	11
3H	3771510	0.636128	11
3H	3841734	0.649107	12
3H	3854244	0.649107	12
3H	3924604	0.649107	12
3H	3928668	0.649107	12
3H	5468558	0.873225	10
3H	5468756	0.873225	10
3H	5720670	0.789725	14
3H	5720670	0.789725	14
3H	5720783	0.789725	14
3H	5723647	0.789725	14
3H	5725856	0.789725	14
3H	5823676	0.57617	14
3H	5826095	0.57617	14
3H	5828469	0.57617	14
3H	5930239	0.575254	15
3H	5930248	0.575254	15
3H	5930546	0.575254	15
3H	5974099	0.575254	15
3H	5977640	0.575254	15
3H	5985766	0.575254	15
3H	5985848	0.575254	15
3H	6032885	0.575254	15
3H	6034424	0.575254	15
3H	6098677	0.575254	15
3H	6098759	0.575254	15
3H	6098759	0.575254	15
3H	6182296	0.575254	15
3H	6257342	0.57528	14
3H	6260908	0.57528	14
3H	6260961	0.57528	14
3H	6261438	0.57528	14
3H	6339215	0.489284	13
3H	6356087	0.489284	13
3H	20110871	0.675639	10
3H	20115988	0.675639	10
3H	20182073	0.675639	10
3H	20182739	0.675639	10
3H	20303882	0.675639	10
3H	20314756	0.675639	10
3H	20315575	0.675639	10
3H	20369799	0.686209	11
3H	20378459	0.728106	12
3H	20390429	0.728106	12
3H	20391902	0.728106	12
3H	20397435	0.728106	12
3H	20531859	0.672263	11
3H	20532056	0.672263	11
3H	20532589	0.672263	11
3H	20535200	0.672263	11
3H	20682697	0.672263	11
3H	20860637	0.827056	12
3H	26424640	0.772871	22
3H	26434632	0.772871	22
3H	26469934	0.772871	22
3H	26675683	0.763406	25
3H	26677765	0.763406	25
3H	26679698	0.763406	25
3H	26682961	0.763406	25
3H	26686550	0.763406	25
3H	26711929	0.759217	24
3H	26716240	0.759217	24
3H	26738351	0.77646	25
3H	26789705	0.764523	24
3H	26790563	0.764523	24
3H	26823056	0.764523	24
3H	26824507	0.764523	24
3H	26824816	0.764523	24
3H	26826002	0.764523	24
3H	26828056	0.764523	24
3H	26829439	0.764523	24
3H	26829768	0.764523	24
3H	26983213	0.742716	23
3H	27100504	0.729046	24
3H	27100691	0.729046	24
3H	27139926	0.729046	24
3H	27237194	0.793123	17
3H	27237402	0.793123	17
3H	27237522	0.793123	17
3H	511426798	0.394768	15
3H	511428153	0.394768	15
3H	511429612	0.394768	15
3H	511438473	0.394768	15
3H	511439708	0.394768	15
3H	511555285	0.379759	15
3H	511557428	0.379759	15
3H	511577646	0.379759	15
3H	553495612	0.722636	13
3H	553499681	0.722636	13
3H	553602987	0.722636	13
3H	581686624	0.96518	19
3H	597053657	0.965346	17
3H	597054315	0.965346	17
3H	597059471	0.965346	17
3H	597059864	0.965346	17
3H	597067284	0.965346	17
3H	597068094	0.965346	17
3H	597069956	0.965346	17
3H	597070219	0.965346	17
3H	597092960	0.965346	17
3H	597093419	0.965346	17
3H	597195164	0.965346	17
3H	597195625	0.965346	17
3H	597198832	0.965346	17
3H	597296227	0.956027	18
3H	597350890	0.956027	18
3H	597545402	0.827513	23
3H	597545930	0.827513	23
3H	597547825	0.827513	23
3H	597550115	0.827513	23
3H	597709274	0.696366	14
3H	597709446	0.696366	14
3H	597712965	0.696366	14
3H	597713031	0.696366	14
3H	597742600	0.696366	14
3H	597855135	0.696327	12
3H	597873773	0.696327	12
3H	597875168	0.696327	12
3H	597912115	0.696327	12
3H	597915117	0.696327	12
3H	597917332	0.696327	12
3H	604156891	0.671595	20
3H	604157208	0.671595	20
3H	604158991	0.671595	20
3H	604166910	0.671595	20
3H	604169315	0.671595	20
3H	604194965	0.671595	20
3H	604195104	0.671595	20
3H	604196254	0.671595	20
3H	604200819	0.671595	20
3H	604285392	0.671595	20
3H	604310982	0.671595	20
3H	604311852	0.671595	20
3H	604322932	0.671595	20
3H	604361665	0.62503	19
3H	606232805	0.955887	15
3H	606233081	0.955887	15
3H	606233108	0.955887	15
3H	610203073	0.742471	10
3H	610207516	0.742471	10
3H	610211802	0.742471	10
3H	610213878	0.742471	10
3H	610214241	0.742471	10
3H	610215270	0.742471	10
3H	617362722	0.798195	21
3H	617480642	0.864231	24
3H	617480699	0.864231	24
3H	617481255	0.864231	24
3H	617618806	0.833906	25
3H	617619008	0.833906	25
3H	617761888	0.80424	24
3H	617763089	0.80424	24
3H	617764230	0.80424	24
3H	617764987	0.80424	24
3H	617804621	0.80424	24
3H	617807635	0.80424	24
3H	617839715	0.80424	24
3H	617841707	0.80424	24
3H	617842712	0.80424	24
3H	617854746	0.80424	24
3H	617855506	0.80424	24
3H	617856741	0.80424	24
3H	617919109	0.823496	27
3H	617932465	0.823496	27
3H	617937765	0.823496	27
3H	617944147	0.823496	27
3H	617966744	0.823496	27
3H	618081501	0.821488	24
3H	618177030	0.838157	22
3H	618266185	0.834823	18
3H	618306204	0.840042	17
4H	209896	0.321618	15
4H	250928	0.321618	15
4H	279748	0.321618	15
4H	389443	0.321618	15
4H	396442	0.321618	15
4H	398007	0.321618	15
4H	404593	0.321618	15
4H	404887	0.321618	15
4H	405861	0.321618	15
4H	433451	0.321618	15
4H	434097	0.321618	15
4H	460527	0.321618	15
4H	460978	0.321618	15
4H	461263	0.321618	15
4H	461540	0.321618	15
4H	462248	0.321618	15
4H	462384	0.321618	15
4H	462574	0.321618	15
4H	477882	0.321618	15
4H	479636	0.321618	15
4H	489536	0.321618	15
4H	491072	0.321618	15
4H	1367710	0.845256	13
4H	1368427	0.845256	13
4H	1371889	0.845256	13
4H	1373157	0.845256	13
4H	1374649	0.845256	13
4H	1378269	0.845256	13
4H	1378605	0.845256	13
4H	1378989	0.845256	13
4H	1380067	0.845256	13
4H	1394856	0.845256	13
4H	1400109	0.845256	13
4H	1403519	0.845256	13
4H	1406346	0.845256	13
4H	1406494	0.845256	13
4H	1444583	0.845256	13
4H	1579687	0.845256	13
4H	1580942	0.845256	13
4H	1590006	0.845256	13
4H	1640464	0.845256	13
4H	1670355	0.845256	13
4H	3852032	0.864957	15
4H	3940082	0.867992	13
4H	4157807	0.857138	15
4H	4157966	0.857138	15
4H	4225437	0.875274	16
4H	4227269	0.875274	16
4H	4266951	0.875274	16
4H	4267797	0.875274	16
4H	4269677	0.875274	16
4H	4279671	0.875274	16
4H	4283371	0.875274	16
4H	4287853	0.875274	16
4H	4288617	0.875274	16
4H	4288617	0.875274	16
4H	4288951	0.875274	16
4H	4289565	0.875274	16
4H	4319513	0.888951	17
4H	4319814	0.888951	17
4H	4319920	0.888951	17
4H	4326659	0.846509	18
4H	4343378	0.866723	20
4H	4655744	0.877371	21
4H	4655807	0.877371	21
4H	4706155	0.874318	20
4H	4814562	0.77437	11
4H	566348283	0.869011	15
4H	566353923	0.869011	15
4H	566459541	0.869011	15
4H	566561304	0.869293	15
4H	566561407	0.869293	15
4H	566561627	0.869293	15
4H	566569929	0.857277	14
4H	566570259	0.857277	14
4H	566574550	0.857277	14
4H	566586765	0.866164	18
4H	566652371	0.838802	19
4H	566736133	0.838802	19
4H	566741944	0.838802	19
4H	566742805	0.838802	19
4H	566780817	0.838802	19
4H	566780877	0.838802	19
4H	566804259	0.838802	19
4H	566844601	0.838802	19
4H	566846710	0.838802	19
4H	566971215	0.757346	17
4H	566971271	0.757346	17
4H	566971848	0.757346	17
4H	567026108	0.757346	17
4H	567076339	0.725017	15
4H	567081643	0.718999	16
4H	567081740	0.718999	16
4H	567085051	0.718999	16
4H	567110222	0.718999	16
4H	588846069	0.584814	12
4H	588880617	0.653858	13
4H	588890949	0.653858	13
4H	589071147	0.561748	19
4H	589092751	0.561748	19
4H	589199258	0.561748	19
4H	589200245	0.561748	19
4H	589218058	0.561748	19
4H	589219274	0.561748	19
4H	589324094	0.561748	19
4H	589324114	0.561748	19
4H	589324234	0.561748	19
4H	589324234	0.561748	19
4H	589325503	0.561748	19
4H	589326414	0.561748	19
4H	589327220	0.561748	19
4H	589327609	0.561748	19
4H	589327633	0.561748	19
4H	589327639	0.561748	19
4H	589327645	0.561748	19
4H	589327711	0.561748	19
4H	589327735	0.561748	19
4H	589327819	0.561748	19
4H	589327822	0.561748	19
4H	589327837	0.561748	19
4H	589327882	0.561748	19
4H	589327948	0.561748	19
4H	589327953	0.561748	19
4H	589331690	0.561748	19
4H	589332304	0.561748	19
4H	589336036	0.561748	19
4H	589356686	0.561748	19
4H	589397390	0.566622	17
4H	589398576	0.566622	17
4H	589421991	0.566622	17
4H	589422193	0.566622	17
4H	589422361	0.566622	17
4H	589422386	0.566622	17
4H	589426145	0.566622	17
4H	589426145	0.566622	17
4H	589460106	0.566622	17
4H	589470537	0.566622	17
4H	589606429	0.601826	17
4H	597532403	0.429295	13
4H	597533562	0.429295	13
4H	597536429	0.429295	13
4H	604057256	0.90924	10
4H	604057486	0.90924	10
4H	604060280	0.90924	10
4H	604121657	0.90924	10
4H	604125724	0.90924	10
4H	604126076	0.90924	10
4H	604135579	0.90924	10
4H	604136830	0.90924	10
4H	604137202	0.90924	10
4H	604137600	0.90924	10
4H	604172101	0.90924	10
4H	604172189	0.90924	10
4H	604174068	0.90924	10
4H	604178649	0.90924	10
4H	604179406	0.90924	10
4H	604180627	0.90924	10
4H	604184720	0.90924	10
4H	604185738	0.90924	10
4H	604203227	0.90924	10
4H	604216499	0.90924	10
4H	604216519	0.90924	10
4H	604217226	0.90924	10
4H	604228219	0.90924	10
4H	604228224	0.90924	10
4H	604258057	0.90924	10
4H	604259413	0.90924	10
4H	604259661	0.90924	10
4H	604277118	0.90924	10
4H	604325484	0.90924	10
4H	604359092	0.90924	10
5H	2004943	0.755032	14
5H	2007795	0.755032	14
5H	2008618	0.755032	14
5H	2010031	0.755032	14
5H	2012302	0.755032	14
5H	2013132	0.755032	14
5H	2013696	0.755032	14
5H	2014908	0.755032	14
5H	2138330	0.755032	14
5H	2142973	0.755032	14
5H	2143191	0.755032	14
5H	2144298	0.755032	14
5H	2144896	0.755032	14
5H	2223176	0.752191	16
5H	2223176	0.752191	16
5H	2223424	0.752191	16
5H	2223444	0.752191	16
5H	2223994	0.752191	16
5H	2224210	0.752191	16
5H	2224210	0.752191	16
5H	2235040	0.752191	16
5H	2249477	0.752191	16
5H	2251411	0.752191	16
5H	2253780	0.752191	16
5H	2253800	0.752191	16
5H	2253977	0.752191	16
5H	2253977	0.752191	16
5H	2254541	0.752191	16
5H	2254541	0.752191	16
5H	2352204	0.752191	16
5H	2352690	0.752191	16
5H	2353449	0.752191	16
5H	2353449	0.752191	16
5H	2353671	0.752191	16
5H	2353818	0.752191	16
5H	2419150	0.752191	16
5H	2420046	0.752191	16
5H	2421353	0.752191	16
5H	2422314	0.752191	16
5H	2466191	0.752191	16
5H	2467803	0.752191	16
5H	3681736	0.548474	13
5H	3682090	0.548474	13
5H	3685802	0.548474	13
5H	3686074	0.548474	13
5H	3693898	0.551885	14
5H	4012632	0.571032	16
5H	4125094	0.571032	16
5H	4125425	0.571032	16
5H	4454731	0.403774	12
5H	4454987	0.403774	12
5H	4455215	0.403774	12
5H	4467507	0.403774	12
5H	4528121	0.370027	11
5H	4532823	0.370027	11
5H	5162573	0.629383	11
5H	5164443	0.629383	11
5H	5165209	0.629383	11
5H	5219752	0.629383	11
5H	5220031	0.629383	11
5H	5231345	0.629383	11
5H	5233415	0.629383	11
5H	5494555	0.894675	13
5H	5494699	0.894675	13
5H	5540829	0.894675	13
5H	5567377	0.894675	13
5H	5602242	0.799892	14
5H	5604180	0.799892	14
5H	5605705	0.799892	14
5H	10557273	0.792607	16
5H	10619339	0.792607	16
5H	10698204	0.809847	17
5H	10698289	0.809847	17
5H	10698954	0.809847	17
5H	10701490	0.809847	17
5H	10722356	0.809847	17
5H	10768295	0.803844	18
5H	10770565	0.816283	19
5H	10770763	0.816283	19
5H	10833152	0.816283	19
5H	10885380	0.816283	19
5H	10886580	0.816283	19
5H	10895431	0.816283	19
5H	10977890	0.816283	19
5H	10979582	0.816283	19
5H	10988611	0.816283	19
5H	10988641	0.816283	19
5H	10989222	0.816283	19
5H	10993386	0.816283	19
5H	10995216	0.816283	19
5H	11029477	0.830229	20
5H	11030802	0.830229	20
5H	11031517	0.830229	20
5H	11120248	0.844206	19
5H	11241415	0.888851	19
5H	11269329	0.888851	19
5H	14533192	0.649081	18
5H	14535502	0.649081	18
5H	14536281	0.649081	18
5H	14604163	0.649081	18
5H	14604645	0.649081	18
5H	14713494	0.615138	16
5H	14715278	0.615138	16
5H	14858036	0.615138	16
5H	14882173	0.626367	15
5H	14920199	0.626367	15
5H	14924883	0.626367	15
5H	14925340	0.626367	15
5H	14971882	0.626367	15
5H	14972021	0.626367	15
5H	14975063	0.626367	15
5H	14975774	0.626367	15
5H	14977701	0.626367	15
5H	14992301	0.626367	15
5H	15020901	0.626367	15
5H	15021137	0.626367	15
5H	16809890	0.841487	21
5H	16810933	0.841487	21
5H	16811196	0.841487	21
5H	16811639	0.841487	21
5H	16813090	0.841487	21
5H	16822951	0.841487	21
5H	16825598	0.841487	21
5H	16826385	0.841487	21
5H	16828368	0.841487	21
5H	17018251	0.778974	20
5H	17233738	0.863035	19
5H	17237428	0.863035	19
5H	17237648	0.863035	19
5H	21869729	0.776427	21
5H	21961604	0.764486	19
5H	21963458	0.764486	19
5H	21968906	0.764486	19
5H	22183828	0.724402	18
5H	22192390	0.724402	18
5H	22194948	0.724402	18
5H	22195453	0.724402	18
5H	22195521	0.724402	18
5H	22203384	0.724402	18
5H	22215868	0.724402	18
5H	22270165	0.724402	18
5H	22273638	0.724402	18
5H	22543864	0.684915	17
5H	475447425	0.739378	12
5H	475448651	0.739378	12
5H	475527357	0.739378	12
5H	485076565	0.62018	22
5H	485076586	0.62018	22
5H	485077908	0.62018	22
5H	485080040	0.62018	22
5H	485081350	0.62018	22
5H	485144210	0.62018	22
5H	485241747	0.561225	19
5H	485247453	0.561225	19
5H	485304951	0.492854	18
5H	485304978	0.492854	18
5H	485308402	0.492854	18
5H	485308478	0.492854	18
5H	485311667	0.492854	18
5H	485528740	0.742066	16
5H	485543237	0.742066	16
5H	485544124	0.742066	16
5H	485544648	0.742066	16
5H	485549835	0.742066	16
5H	485549973	0.742066	16
5H	489518026	0.40933	16
5H	489571838	0.471036	19
5H	489572018	0.471036	19
5H	489572996	0.471036	19
5H	489573865	0.471036	19
5H	489576385	0.471036	19
5H	489780855	0.403111	24
5H	489787147	0.403111	24
5H	489814026	0.403111	24
5H	489815829	0.403111	24
5H	489818045	0.403111	24
5H	489818259	0.403111	24
5H	489911187	0.4757	29
5H	489999509	0.53	29
5H	489999601	0.53	29
5H	490010201	0.53	29
5H	490015977	0.53	29
5H	490017850	0.53	29
5H	490038281	0.487399	28
5H	490048507	0.487399	28
5H	490053766	0.487399	28
5H	490106787	0.519123	23
5H	490107710	0.519123	23
5H	490108061	0.519123	23
5H	490187119	0.429154	24
5H	490201433	0.429154	24
5H	490201433	0.429154	24
5H	490301489	0.430808	22
5H	490349679	0.474315	19
5H	490349904	0.474315	19
5H	490360634	0.474315	19
5H	490370343	0.47328	20
5H	490370925	0.47328	20
5H	490403240	0.47328	20
5H	490405958	0.47328	20
5H	490411535	0.481869	19
5H	490620246	0.541236	11
5H	490620337	0.541236	11
5H	490622648	0.541236	11
5H	490669162	0.541236	11
5H	490813688	0.740171	12
5H	490814031	0.740171	12
5H	490834844	0.740171	12
5H	490865463	0.734324	10
5H	490865860	0.734324	10
5H	499790276	0.800705	10
5H	499794579	0.800705	10
5H	499794611	0.800705	10
5H	500105386	0.807508	10
5H	500114619	0.807508	10
5H	500143030	0.807508	10
5H	500144401	0.807508	10
5H	500257852	0.807508	10
5H	500259366	0.807508	10
5H	506473248	0.869121	10
5H	514324606	0.406212	12
5H	514326424	0.406212	12
5H	514410252	0.503564	13
5H	514430418	0.503564	13
5H	514430623	0.503564	13
5H	514431620	0.503564	13
5H	514475251	0.529863	12
5H	514544072	0.529863	12
5H	514544402	0.529863	12
5H	514622985	0.589853	11
5H	514622985	0.589853	11
5H	514627875	0.589853	11
5H	514628746	0.589912	10
5H	516847196	0.522942	13
5H	516852057	0.522942	13
5H	516852397	0.522942	13
5H	516949575	0.523541	12
5H	516951873	0.523541	12
5H	516951999	0.523541	12
5H	516957920	0.523541	12
5H	516958370	0.523541	12
5H	516959062	0.523541	12
5H	516961294	0.523541	12
5H	517244993	0.632598	12
5H	517246353	0.632598	12
5H	517248227	0.632598	12
5H	518796333	0.871535	12
5H	518800707	0.871535	12
5H	518802828	0.871535	12
5H	518803904	0.871535	12
5H	518852340	0.871535	12
5H	518938850	0.775048	16
5H	518940539	0.775048	16
5H	519045236	0.773729	14
5H	519049958	0.773729	14
5H	519050661	0.773729	14
5H	519056400	0.773729	14
5H	519108524	0.806861	13
5H	519110039	0.806861	13
5H	519237887	0.806861	13
5H	519237887	0.806861	13
5H	519322432	0.807141	11
5H	519369653	0.784908	10
5H	519370886	0.784908	10
5H	519434443	0.784908	10
5H	519434668	0.784908	10
5H	519807546	0.855673	14
5H	519940428	0.973865	10
5H	519940616	0.973865	10
5H	520200021	0.947012	11
5H	520200407	0.947012	11
5H	520201437	0.947012	11
5H	520201607	0.947012	11
5H	520202359	0.947012	11
5H	520202513	0.947012	11
5H	520203287	0.947012	11
5H	520204030	0.947012	11
5H	520371113	0.951633	12
5H	520403047	0.946632	14
5H	520545947	0.946366	15
5H	520570959	0.946366	15
5H	520601812	0.941475	14
5H	520603246	0.941036	15
5H	520870870	0.889618	19
5H	520873417	0.889618	19
5H	520878127	0.889618	19
5H	520915488	0.88491	18
5H	520916612	0.88491	18
5H	521102381	0.868092	17
5H	521328947	0.850987	18
5H	521345084	0.850987	18
5H	521346766	0.850987	18
5H	522216589	0.914028	19
5H	522290263	0.9078	17
5H	522290460	0.9078	17
5H	522335660	0.9078	17
5H	522512472	0.866526	15
5H	522512658	0.866526	15
5H	522515167	0.866526	15
5H	522655413	0.792483	10
5H	522658937	0.792483	10
5H	522671079	0.792483	10
5H	522671396	0.792483	10
5H	522696657	0.792483	10
5H	535693442	0.378264	15
5H	535745625	0.378264	15
5H	535747104	0.378264	15
5H	535775155	0.232424	16
5H	535802307	0.2582	19
5H	535814543	0.2582	19
5H	535814810	0.2582	19
5H	535906217	0.222681	19
5H	535906740	0.222681	19
5H	535976941	0.213946	20
5H	535985355	0.213946	20
5H	536019699	0.214009	22
5H	536022259	0.214009	22
5H	536162046	0.244486	19
5H	536163621	0.244486	19
5H	536170116	0.244486	19
5H	536251474	0.12414	17
5H	536258712	0.12414	17
5H	536277957	0.114263	16
5H	536277977	0.114263	16
5H	536278387	0.114263	16
5H	536285731	0.114263	16
5H	536286510	0.114263	16
5H	536316891	0.182898	15
5H	536429799	-0.00420257	13
5H	545072038	0.542983	14
5H	545179647	0.542983	14
5H	545190512	0.542983	14
5H	548664436	0.841968	20
5H	548676655	0.841968	20
5H	548711512	0.841968	20
5H	548717341	0.841968	20
5H	548729621	0.841968	20
5H	548730741	0.841968	20
5H	548731599	0.841968	20
5H	548763629	0.841968	20
5H	553621782	0.684503	20
5H	553622074	0.684503	20
5H	553656858	0.684503	20
5H	553658633	0.684503	20
5H	553729193	0.645563	20
5H	553729907	0.645563	20
5H	553730630	0.645563	20
5H	553743039	0.645563	20
5H	553749830	0.645563	20
5H	553770130	0.645563	20
5H	553866000	0.641705	20
5H	553867795	0.641705	20
5H	553917871	0.668223	19
5H	553995134	0.686911	18
5H	554008024	0.686911	18
5H	554040568	0.690079	19
5H	554040604	0.690079	19
5H	554041072	0.690079	19
5H	554046857	0.690079	19
5H	554046899	0.690079	19
5H	554102870	0.690079	19
5H	554103674	0.690079	19
5H	554197519	0.696435	17
5H	554286054	0.893065	17
5H	554286344	0.893065	17
5H	558712796	0.829841	14
5H	558716549	0.829841	14
5H	558717613	0.829841	14
5H	558718129	0.829841	14
5H	558730025	0.829841	14
5H	558738252	0.829841	14
5H	558738326	0.829841	14
5H	558762831	0.829841	14
5H	558764118	0.829841	14
5H	558788481	0.829841	14
5H	558790859	0.829841	14
5H	558791210	0.829841	14
5H	558985481	0.858464	12
5H	558990507	0.858464	12
5H	563035701	0.533731	16
5H	563093487	0.533731	16
5H	567456289	0.781831	16
5H	567587434	0.756776	16
5H	567588684	0.756776	16
5H	567593821	0.756776	16
5H	567596429	0.756776	16
5H	567596750	0.756776	16
5H	571034671	0.490213	14
5H	571039330	0.490213	14
5H	571093143	0.490213	14
5H	571125662	0.490213	14
5H	571131745	0.490213	14
5H	571146855	0.490213	14
5H	571156341	0.490213	14
5H	571272745	0.621852	20
5H	571272959	0.621852	20
5H	571320031	0.621852	20
5H	571321711	0.621852	20
5H	571340383	0.595513	19
5H	571393499	0.595022	20
5H	571393768	0.595022	20
5H	571396636	0.595022	20
5H	571397392	0.595022	20
5H	571511985	0.640332	22
5H	571512660	0.640332	22
5H	571516639	0.640332	22
5H	571731772	0.653137	20
5H	571733425	0.653137	20
5H	571747702	0.704799	22
5H	571753709	0.704799	22
5H	571761610	0.704799	22
5H	571764041	0.704799	22
5H	571843279	0.799693	17
5H	575727882	0.531262	11
5H	575727882	0.531262	11
5H	575729590	0.531262	11
5H	575789061	0.531262	11
5H	575789270	0.531262	11
5H	575795645	0.531262	11
5H	575796003	0.531262	11
5H	575796010	0.531262	11
5H	575893711	0.536495	13
5H	575925077	0.536495	13
5H	575947256	0.536495	13
5H	575950631	0.536495	13
5H	576108394	0.589138	13
5H	576108611	0.589138	13
5H	576108623	0.589138	13
5H	576517976	0.935746	13
5H	576518581	0.935746	13
5H	576520573	0.935746	13
5H	576641140	0.956737	15
5H	576641140	0.956737	15
5H	576641271	0.956737	15
5H	576647725	0.956737	15
5H	576703582	0.956737	15
5H	576711926	0.956737	15
5H	576736416	0.956737	15
5H	576737414	0.956737	15
5H	576906047	0.956484	12
5H	576935476	0.956484	12
5H	576937523	0.956484	12
5H	576978907	0.956484	12
5H	576978918	0.956484	12
5H	577009753	0.956484	12
5H	577077070	0.95646	12
5H	577924492	0.894586	12
5H	577924805	0.894586	12
5H	578108589	0.939358	15
5H	578110277	0.939358	15
5H	578267304	0.91485	12
5H	578334873	0.91485	12
5H	578348232	0.91485	12
5H	578375589	0.91485	12
5H	578377047	0.91485	12
5H	578377047	0.91485	12
5H	578377826	0.91485	12
5H	578388476	0.91485	12
5H	578388800	0.91485	12
5H	580740010	0.793031	14
5H	580741156	0.793031	14
5H	580805654	0.712908	18
5H	581059595	0.733252	15
5H	581060190	0.733252	15
5H	581088493	0.733252	15
5H	581088680	0.733252	15
5H	581089256	0.733252	15
5H	581095111	0.733252	15
5H	581099439	0.733252	15
5H	581200700	0.638892	13
5H	581201858	0.638892	13
5H	581201933	0.638892	13
5H	581205976	0.638892	13
5H	581271474	0.638892	13
5H	581271671	0.638892	13
5H	581272562	0.638892	13
5H	581277157	0.638892	13
5H	581283807	0.638892	13
5H	581284447	0.638892	13
5H	581286754	0.638892	13
5H	581303461	0.638892	13
5H	581418964	0.695678	14
5H	581420225	0.695678	14
5H	582207907	0.632388	12
5H	582208730	0.632388	12
5H	582208847	0.632388	12
5H	582304482	0.632388	12
5H	582304813	0.632388	12
5H	582364828	0.565487	14
5H	582365773	0.565487	14
5H	582448163	0.510231	15
5H	582460236	0.510231	15
5H	582484434	0.510231	15
5H	582540337	0.510231	15
5H	582590999	0.510231	15
5H	582655862	0.50948	17
5H	582656361	0.50948	17
5H	582656723	0.50948	17
5H	582663635	0.50948	17
5H	582663740	0.50948	17
5H	582827857	0.411441	14
5H	582829252	0.411441	14
5H	582845934	0.411441	14
5H	582850086	0.411441	14
5H	582883736	0.363165	14
5H	582884309	0.363165	14
5H	582913475	0.363165	14
5H	583018278	0.475439	15
5H	583089282	0.608517	17
5H	583106773	0.622293	16
5H	583108268	0.622293	16
5H	583130686	0.622293	16
5H	583133226	0.622293	16
5H	583359038	0.732547	11
5H	583373873	0.732547	11
5H	583373876	0.732547	11
5H	583473045	0.793786	12
5H	583473307	0.793786	12
5H	583533805	0.793786	12
5H	583534897	0.793786	12
5H	583537210	0.793786	12
5H	583539063	0.793786	12
5H	583728165	0.862762	12
5H	583728832	0.862762	12
5H	583786858	0.862762	12
5H	583790735	0.862762	12
5H	583791214	0.862762	12
5H	584590072	0.076278	11
5H	584817535	0.213788	12
5H	584817603	0.213788	12
5H	584824749	0.213788	12
5H	584826095	0.213788	12
5H	584872635	0.205509	13
5H	584874653	0.205509	13
5H	584875904	0.205509	13
5H	584923807	0.065802	14
5H	584924110	0.065802	14
5H	584960973	0.065802	14
5H	584996578	0.104905	16
5H	584999378	0.104905	16
5H	585083864	0.0312607	17
5H	585084284	0.0312607	17
5H	585196180	0.0288775	16
5H	585196570	0.0288775	16
5H	585247058	0.0288775	16
5H	585247273	0.0288775	16
5H	585247558	0.0288775	16
5H	585248740	0.0288775	16
5H	585270355	0.0288775	16
5H	585327548	0.0339221	15
5H	585331792	0.0361926	16
5H	585413841	0.0318062	15
5H	585490198	0.0314744	13
5H	585490452	0.0314744	13
5H	585516162	0.0326213	12
5H	585519162	0.0326213	12
5H	585521611	0.0326213	12
5H	585522012	0.0326213	12
5H	585524153	0.0326213	12
5H	585527868	0.0326213	12
6H	3419798	0.730698	22
6H	3419866	0.730698	22
6H	3420660	0.730698	22
6H	3421134	0.730698	22
6H	3433692	0.730698	22
6H	3433774	0.730698	22
6H	3489093	0.828063	19
6H	3489369	0.828063	19
6H	3493663	0.828063	19
6H	3494133	0.828063	19
6H	3573099	0.828063	19
6H	3596470	0.828063	19
6H	3597562	0.828063	19
6H	3680076	0.828063	19
6H	3680277	0.828063	19
6H	3682694	0.828063	19
6H	3685468	0.828063	19
6H	3685583	0.828063	19
6H	3688367	0.828063	19
6H	3688594	0.828063	19
6H	3691052	0.828063	19
6H	3774427	0.828063	19
6H	3949202	0.818608	19
6H	3950000	0.818608	19
6H	3953839	0.818608	19
6H	4066031	0.831432	15
6H	5671046	0.502401	19
6H	5687453	0.570422	16
6H	7881385	0.622689	11
6H	7884349	0.622689	11
6H	7884844	0.622689	11
6H	7898892	0.622689	11
6H	7900315	0.622689	11
6H	7900413	0.622689	11
6H	7960130	0.622282	16
6H	7960499	0.622282	16
6H	7961005	0.622282	16
6H	7961801	0.622282	16
6H	8143790	0.600911	24
6H	8143832	0.600911	24
6H	8185797	0.600911	24
6H	8186141	0.600911	24
6H	8367298	0.573763	26
6H	8402431	0.568998	24
6H	8403789	0.568998	24
6H	8430075	0.568998	24
6H	8458402	0.568998	24
6H	8459320	0.568998	24
6H	8478835	0.561263	22
6H	8500898	0.561263	22
6H	8502147	0.561263	22
6H	8518646	0.561263	22
6H	8519359	0.561263	22
6H	8564087	0.561263	22
6H	8600410	0.547183	27
6H	8601121	0.547183	27
6H	8601129	0.547183	27
6H	8639241	0.554595	28
6H	8708693	0.522234	24
6H	8787153	0.522234	24
6H	8798460	0.522234	24
6H	12585285	0.431297	20
6H	12588360	0.431297	20
6H	12603303	0.431297	20
6H	12655552	0.571065	24
6H	12657630	0.571065	24
6H	12659923	0.571065	24
6H	12776226	0.571057	23
6H	12796715	0.571057	23
6H	12804708	0.571057	23
6H	12805922	0.571057	23
6H	12809061	0.571057	23
6H	12809204	0.571057	23
6H	12811730	0.571057	23
6H	12812279	0.571057	23
6H	12822958	0.571074	24
6H	12825279	0.571074	24
6H	12825505	0.571074	24
6H	12826221	0.571074	24
6H	12826344	0.571074	24
6H	12826768	0.571074	24
6H	12887304	0.553234	25
6H	12917232	0.553234	25
6H	12976129	0.575557	29
6H	13038065	0.60385	30
6H	13112557	0.664529	29
6H	13114079	0.664529	29
6H	13114161	0.664529	29
6H	13114340	0.664529	29
6H	13200159	0.813671	32
6H	13217848	0.813671	32
6H	13317680	0.867382	28
6H	13336702	0.846918	22
6H	13432698	0.837737	21
6H	13436191	0.837737	21
6H	13436729	0.837737	21
6H	13475844	0.832502	22
6H	13482400	0.831962	21
6H	13538469	0.822623	20
6H	13557658	0.822623	20
6H	13625120	0.750761	19
6H	13665104	0.750761	19
6H	13665441	0.750761	19
6H	13669129	0.750761	19
6H	13669207	0.750761	19
6H	13669221	0.750761	19
6H	13670204	0.750761	19
6H	13670273	0.750761	19
6H	13867280	0.790191	18
6H	13946497	0.789756	15
6H	14056939	0.752775	12
6H	14108064	0.730758	11
6H	14109062	0.730758	11
6H	14109308	0.730758	11
6H	14168187	0.746738	11
6H	16301014	0.80208	22
6H	16380520	0.766308	19
6H	16381308	0.766308	19
6H	16382147	0.766308	19
6H	16382167	0.766308	19
6H	16398517	0.766308	19
6H	16398632	0.766308	19
6H	16420018	0.766308	19
6H	16510187	0.766308	19
6H	16510602	0.766308	19
6H	16662344	0.668742	18
6H	16696689	0.668742	18
6H	16698686	0.668742	18
6H	16727279	0.668742	18
6H	16739494	0.668742	18
6H	16796698	0.656716	21
6H	16797152	0.656716	21
6H	16902474	0.597676	17
6H	17007127	0.583661	18
6H	17085129	0.461233	18
6H	17085242	0.461233	18
6H	17091242	0.461233	18
6H	17094332	0.461233	18
6H	17108599	0.461233	18
6H	17193691	0.441644	17
6H	17193768	0.441644	17
6H	17581709	0.61009	16
6H	17581841	0.61009	16
6H	24524417	0.803331	13
6H	24535830	0.803331	13
6H	24536137	0.803331	13
6H	24625653	0.784219	12
6H	24626735	0.784219	12
6H	24959381	0.796024	15
6H	24959498	0.796024	15
6H	24960137	0.796024	15
6H	24975541	0.769932	13
6H	24976265	0.769932	13
6H	24977416	0.769932	13
6H	24981049	0.769932	13
6H	24982522	0.746803	11
6H	25010967	0.746803	11
6H	25012995	0.746803	11
6H	25031001	0.712538	10
6H	30543875	0.838845	17
6H	30544228	0.838845	17
6H	30721398	0.827941	17
6H	30731700	0.827941	17
6H	30741724	0.792828	19
6H	30879742	0.701562	19
6H	30882150	0.701562	19
6H	30927875	0.701562	19
6H	30944017	0.734306	17
6H	30951439	0.734306	17
6H	30951530	0.734306	17
6H	31082263	0.731766	16
6H	31175014	0.763372	15
6H	31175117	0.763372	15
6H	31175471	0.763372	15
6H	31175989	0.763372	15
6H	31190565	0.788083	16
6H	31236991	0.745007	14
6H	31237210	0.745007	14
6H	31238473	0.745007	14
6H	31249385	0.708156	13
6H	31249823	0.708156	13
6H	31551428	0.590449	12
6H	31551679	0.590449	12
6H	520779352	0.609096	19
6H	520781250	0.609096	19
6H	520781376	0.609096	19
6H	520798796	0.64964	20
6H	520799139	0.64964	20
6H	520803115	0.64964	20
6H	523574179	0.942109	15
6H	523767121	0.913581	18
6H	523768584	0.913581	18
6H	523777218	0.913581	18
6H	523886794	0.913581	18
6H	523910897	0.890472	21
6H	523911940	0.890472	21
6H	523929488	0.890472	21
6H	523930777	0.890472	21
6H	524050030	0.856486	20
6H	524050084	0.856486	20
6H	524168509	0.871248	22
6H	524168684	0.871248	22
6H	524183268	0.871248	22
6H	527127836	0.870645	15
6H	527144942	0.870645	15
6H	527280905	0.870645	15
6H	527283221	0.870645	15
6H	527288041	0.870645	15
6H	527382234	0.898051	19
6H	527390285	0.898051	19
6H	527390285	0.898051	19
6H	527394198	0.898051	19
6H	527543526	0.866369	20
6H	527551910	0.866369	20
6H	527554799	0.866369	20
6H	527554923	0.866369	20
6H	527571850	0.875156	21
6H	527581896	0.875156	21
6H	527585313	0.875156	21
6H	527585313	0.875156	21
6H	527605406	0.875156	21
6H	527606045	0.875156	21
6H	527625926	0.875156	21
6H	527626450	0.875156	21
6H	527793220	0.897564	17
6H	527793809	0.897564	17
6H	527795241	0.897564	17
6H	527813591	0.8964	18
6H	527933258	0.878549	17
6H	527942788	0.878549	17
6H	528055083	0.870706	18
6H	528401783	0.730509	18
6H	528500654	0.69427	22
6H	528501315	0.69427	22
6H	528505526	0.69427	22
6H	528508757	0.69427	22
6H	528656986	0.638414	23
6H	528824851	0.604562	25
6H	528824901	0.604562	25
6H	528828969	0.604562	25
6H	528829083	0.604562	25
6H	528829729	0.604562	25
6H	528832289	0.604562	25
6H	528834255	0.604562	25
6H	528834564	0.604562	25
6H	528835518	0.604562	25
6H	528897331	0.604562	25
6H	528903891	0.608733	24
6H	528904862	0.608733	24
6H	528905245	0.608733	24
6H	528912106	0.608733	24
6H	528912723	0.608733	24
6H	528913420	0.608733	24
6H	529021889	0.531924	22
6H	529023468	0.531924	22
6H	529208667	0.546941	22
6H	529214531	0.546941	22
6H	529214983	0.546941	22
6H	529301899	0.622028	24
6H	531817678	0.798863	20
6H	531818351	0.798863	20
6H	531820956	0.798863	20
6H	533554741	0.895747	20
6H	533554755	0.895747	20
6H	533555508	0.895747	20
6H	533555520	0.895747	20
6H	533606731	0.899962	21
6H	533706304	0.929267	19
6H	533706465	0.929267	19
6H	533706564	0.929267	19
6H	533898815	0.90007	19
6H	533902276	0.888258	18
6H	533902531	0.888258	18
6H	533903995	0.888258	18
6H	533905906	0.834785	18
6H	533943112	0.834785	18
6H	534051250	0.834785	18
6H	534053257	0.834785	18
6H	534093215	0.810713	16
6H	534229644	0.696631	14
6H	534230047	0.696631	14
6H	534230940	0.696631	14
6H	534342579	0.696631	14
6H	534397086	0.696631	14
6H	534397087	0.696631	14
6H	543897647	0.880619	10
6H	545173434	0.433334	10
6H	545228396	0.339082	13
6H	545228450	0.339082	13
6H	545234700	0.339082	13
6H	545255259	0.339082	13
6H	545259110	0.339082	13
6H	545261730	0.339082	13
6H	545412646	0.744014	26
6H	545416474	0.744014	26
6H	545493053	0.744014	26
6H	545493189	0.744014	26
6H	545495782	0.744014	26
6H	545496512	0.744014	26
6H	545515285	0.744014	26
6H	545515382	0.744014	26
6H	545515614	0.744014	26
6H	545516573	0.744014	26
6H	545517063	0.744014	26
6H	545518886	0.744014	26
6H	545704102	0.744014	26
6H	545704309	0.744014	26
6H	545705962	0.744014	26
6H	545809820	0.783562	23
6H	545809893	0.783562	23
6H	545810211	0.783562	23
6H	545868586	0.783562	23
6H	545869261	0.783562	23
6H	545869775	0.783562	23
6H	545876035	0.783562	23
6H	545876620	0.783562	23
6H	545884287	0.783562	23
6H	545885127	0.783562	23
6H	545885838	0.783562	23
6H	545891663	0.783562	23
6H	545892821	0.783562	23
6H	545896109	0.783562	23
6H	545896972	0.783562	23
6H	545900494	0.783562	23
6H	545902147	0.783562	23
6H	545904044	0.783562	23
6H	545907231	0.783562	23
6H	546159647	0.86678	18
6H	550738251	0.842261	11
6H	550866228	0.822739	14
6H	550904511	0.822739	14
6H	550905360	0.822739	14
6H	550913665	0.822739	14
6H	550913794	0.822739	14
6H	550914533	0.822739	14
6H	550928924	0.822739	14
6H	550929394	0.822739	14
6H	550930388	0.822739	14
6H	550931692	0.822739	14
6H	550932914	0.822739	14
6H	550933472	0.822739	14
6H	551181244	0.755451	12
6H	551209307	0.697484	11
6H	551213502	0.697484	11
6H	551215948	0.697484	11
6H	551215968	0.697484	11
6H	551218753	0.697484	11
6H	551222081	0.697484	11
6H	551243690	0.716612	10
6H	551244123	0.716612	10
6H	551246052	0.716612	10
6H	553764120	0.791121	18
6H	553810441	0.791121	18
6H	553811405	0.791121	18
6H	553819190	0.791121	18
6H	554007209	0.800351	24
[truncated: 617 more rows]
