# Supplementary material for: Multi-population GWAS detects robust marker associations in a newly established six-rowed winter barley breeding program
Source: Heredity (Edinb). 2024 Nov 28;134(1):33–48. doi: 10.1038/s41437-024-00733-x (PMC11724117; doi:10.1038/s41437-024-00733-x)
Supplement: Supplementary file 11 — Table S9 [file 41437_2024_733_MOESM11_ESM.xlsx]

## Sheet: Table S9
Table S9. Genome-wide linkage phase similarities (LPS) between 2RW and 6RS in windows of 1 Mbp.
Chromosome	Mid-interval position	LPS	# SNP pairs
1H	174142	0.573724	12
1H	175419	0.573724	12
1H	179268	0.573724	12
1H	376847	0.647494	13
1H	378264	0.647494	13
1H	378487	0.647494	13
1H	382633	0.647494	13
1H	411227	0.647494	13
1H	1617523	0.516164	15
1H	1621118	0.516164	15
1H	1633176	0.516164	15
1H	1633947	0.516164	15
1H	1710304	0.464105	15
1H	1712440	0.464105	15
1H	1727234	0.464105	15
1H	1727678	0.464105	15
1H	1727905	0.464105	15
1H	1918481	0.400964	18
1H	2061654	0.343366	16
1H	2062256	0.343366	16
1H	2085992	0.342289	17
1H	2086249	0.342289	17
1H	2086344	0.342289	17
1H	2106383	0.342289	17
1H	2175949	0.20952	13
1H	2205939	0.20952	13
1H	4485362	0.872927	14
1H	4487316	0.872927	14
1H	4510722	0.872927	14
1H	4511443	0.872927	14
1H	4514812	0.872927	14
1H	4883922	0.700619	24
1H	4890270	0.579622	21
1H	4890547	0.579622	21
1H	4909383	0.579622	21
1H	4919704	0.556988	19
1H	4920415	0.556988	19
1H	4920840	0.556988	19
1H	4943342	0.535611	18
1H	4943568	0.535611	18
1H	5011081	0.488364	15
1H	5059375	0.50751	14
1H	5060170	0.50751	14
1H	5067807	0.50751	14
1H	5069232	0.50751	14
1H	5095647	0.50751	14
1H	5095780	0.50751	14
1H	5100884	0.50751	14
1H	5111178	0.50751	14
1H	5111609	0.50751	14
1H	5152405	0.50751	14
1H	5153318	0.50751	14
1H	5153612	0.50751	14
1H	5160945	0.50751	14
1H	5331636	0.506258	16
1H	5332598	0.506258	16
1H	5346091	0.506258	16
1H	5348134	0.506258	16
1H	5365382	0.506258	16
1H	5368892	0.506258	16
1H	5368904	0.506258	16
1H	5500333	0.359388	15
1H	5500415	0.359388	15
1H	5501378	0.359388	15
1H	5708723	0.52135	18
1H	5711952	0.52135	18
1H	5720863	0.52135	18
1H	5723083	0.52135	18
1H	5723290	0.52135	18
1H	5757810	0.52135	18
1H	5898218	0.533088	14
1H	5898819	0.533088	14
1H	5982577	0.533088	14
1H	6053802	0.533088	14
1H	6054145	0.533088	14
1H	6054582	0.533088	14
1H	6057207	0.533088	14
1H	6057567	0.533088	14
1H	6143579	0.533088	14
1H	6144332	0.533088	14
1H	6144602	0.533088	14
1H	6145631	0.533088	14
1H	6146376	0.533088	14
1H	6146436	0.533088	14
1H	6146761	0.533088	14
1H	6155113	0.533088	14
1H	6157337	0.533088	14
1H	7857920	0.252863	15
1H	7944219	0.252863	15
1H	7944409	0.252863	15
1H	8054913	0.258354	17
1H	8054914	0.258354	17
1H	8055023	0.258354	17
1H	8217429	0.530291	14
1H	8217576	0.530291	14
1H	8317301	0.382516	11
1H	8317682	0.382516	11
1H	8320560	0.382516	11
1H	8353356	0.382516	11
1H	8354464	0.382516	11
1H	8355404	0.382516	11
1H	8356337	0.382516	11
1H	8356747	0.382516	11
1H	8357409	0.382516	11
1H	8520542	0.424399	17
1H	8528372	0.424399	17
1H	8646104	0.421277	15
1H	8648910	0.421277	15
1H	8865961	0.517527	14
1H	8866111	0.517527	14
1H	8875434	0.517527	14
1H	8875664	0.517527	14
1H	8877438	0.517527	14
1H	8877883	0.517527	14
1H	8936529	0.50153	19
1H	8937818	0.50153	19
1H	9050501	0.48388	17
1H	9057068	0.48388	17
1H	9313685	0.649741	16
1H	9315478	0.649741	16
1H	9318162	0.649741	16
1H	9318735	0.649741	16
1H	9331705	0.649741	16
1H	9334991	0.649741	16
1H	9335094	0.649741	16
1H	9335281	0.649741	16
1H	9335678	0.649741	16
1H	9411574	0.204922	11
1H	9413945	0.204922	11
1H	9415078	0.204922	11
1H	9415219	0.204922	11
1H	9415239	0.204922	11
1H	9499104	0.204922	11
1H	9611871	0.714387	12
1H	9612969	0.714387	12
1H	9621928	0.714387	12
1H	9622000	0.714387	12
1H	9754590	0.852376	14
1H	11469588	0.89461	10
1H	11495849	0.89461	10
1H	11496024	0.89461	10
1H	11496075	0.89461	10
1H	11545369	0.89461	10
1H	11546728	0.89461	10
1H	11546826	0.89461	10
1H	11626744	0.89461	10
1H	11629114	0.89461	10
1H	11796531	0.89461	10
1H	11796919	0.89461	10
1H	11797028	0.89461	10
1H	11797330	0.89461	10
1H	11802510	0.89461	10
1H	11809787	0.89461	10
1H	11835774	0.89461	10
1H	11835977	0.89461	10
1H	11857415	0.89461	10
1H	11882312	0.89461	10
1H	485524391	0.960443	16
1H	485524519	0.960443	16
1H	485528299	0.960443	16
1H	485528498	0.960443	16
1H	485530018	0.960443	16
1H	485531887	0.960443	16
1H	485544016	0.960443	16
1H	490272196	0.605666	14
1H	490293320	0.605666	14
1H	490294393	0.605666	14
1H	490325645	0.591929	16
1H	490357977	0.591929	16
1H	490366222	0.591929	16
1H	490371499	0.591929	16
1H	490400445	0.591929	16
1H	490400653	0.591929	16
1H	490415830	0.591929	16
1H	490505640	0.544886	15
1H	490506343	0.544886	15
1H	490626522	0.564127	16
1H	490770575	0.564127	16
1H	497407543	0.735168	17
1H	497465941	0.727135	18
1H	497466779	0.727135	18
1H	497466841	0.727135	18
1H	497467527	0.727135	18
1H	497467851	0.727135	18
1H	497474096	0.727135	18
1H	497490856	0.727135	18
1H	497492008	0.727135	18
1H	497615249	0.727135	18
1H	497640862	0.727135	18
1H	497745933	0.626307	18
1H	497746442	0.626307	18
1H	497748560	0.629753	19
1H	497802523	0.629753	19
1H	497803826	0.629753	19
1H	497831880	0.670336	20
1H	497938814	0.673257	21
1H	499199752	0.937098	16
1H	499261711	0.937098	16
1H	499284958	0.937098	16
1H	499285078	0.937098	16
1H	499318379	0.937098	16
1H	499360297	0.937098	16
1H	499360881	0.937098	16
1H	499370443	0.937098	16
1H	499551754	0.866537	18
1H	499570476	0.873875	19
1H	499570944	0.873875	19
1H	499876138	0.815195	16
1H	499877210	0.815195	16
1H	500021901	0.815195	16
1H	500045435	0.831031	17
1H	500058775	0.819065	16
1H	500366323	0.841468	13
1H	500367435	0.841468	13
1H	500459028	0.874196	15
1H	500541940	0.797193	16
1H	500735576	0.779872	11
1H	500740871	0.779872	11
1H	500741372	0.779872	11
1H	508012711	0.936584	28
1H	508013051	0.936584	28
1H	508013604	0.936584	28
1H	508062444	0.930982	29
1H	508062991	0.930982	29
1H	508078358	0.930982	29
1H	508080590	0.930982	29
1H	508204500	0.960937	23
1H	508233170	0.960937	23
1H	508324937	0.956137	20
1H	508413051	0.956137	20
1H	508413925	0.956137	20
1H	508416524	0.956137	20
1H	508438498	0.956137	20
1H	508440202	0.956137	20
1H	508461259	0.956137	20
1H	508463491	0.956137	20
1H	508464105	0.956137	20
1H	508501257	0.928586	22
1H	508503328	0.928586	22
1H	508542246	0.936804	19
1H	512145315	0.99511	17
1H	512206491	0.99511	17
1H	512239423	0.994842	16
1H	512240014	0.994842	16
1H	512616476	0.915797	14
1H	512616594	0.915797	14
1H	512622481	0.915797	14
1H	512633783	0.915797	14
1H	512906513	0.810965	14
1H	512945629	0.810965	14
1H	512948283	0.810965	14
2H	2466388	0.923277	21
2H	2466511	0.923277	21
2H	2507309	0.923277	21
2H	2583493	0.922599	22
2H	2601632	0.922599	22
2H	2602467	0.922599	22
2H	2652314	0.922599	22
2H	2652688	0.922599	22
2H	2654583	0.922599	22
2H	2864870	0.877819	17
2H	2868496	0.877819	17
2H	2873385	0.877819	17
2H	2875218	0.867425	18
2H	2876149	0.867425	18
2H	2882414	0.867425	18
2H	2914506	0.867425	18
2H	3036619	0.835275	18
2H	5314149	0.748674	12
2H	5316510	0.748674	12
2H	5318147	0.748674	12
2H	5318346	0.748674	12
2H	5319227	0.748674	12
2H	5319604	0.748674	12
2H	5547990	0.748674	12
2H	5550004	0.748674	12
2H	8923618	0.688366	17
2H	8924375	0.688366	17
2H	9020332	0.688366	17
2H	9020503	0.688366	17
2H	9033388	0.688366	17
2H	9040750	0.688366	17
2H	9041149	0.688366	17
2H	9041569	0.688366	17
2H	9042316	0.688366	17
2H	9046302	0.688366	17
2H	9046661	0.688366	17
2H	9048658	0.688366	17
2H	9210959	0.762465	19
2H	9217852	0.762465	19
2H	9270853	0.787385	20
2H	9314302	0.787385	20
2H	9378635	0.808552	21
2H	9403720	0.812306	20
2H	9427676	0.848922	18
2H	10469464	0.79595	19
2H	10474577	0.79595	19
2H	10564446	0.796078	20
2H	10631966	0.700703	22
2H	10634373	0.700703	22
2H	10636558	0.700703	22
2H	10639881	0.700703	22
2H	10640515	0.700703	22
2H	10675800	0.700703	22
2H	10682012	0.700703	22
2H	10712961	0.700703	22
2H	10785797	0.680097	26
2H	10788196	0.680097	26
2H	10818437	0.680097	26
2H	10818592	0.680097	26
2H	10818889	0.680097	26
2H	10824082	0.680097	26
2H	10824761	0.680097	26
2H	10824974	0.680097	26
2H	10825928	0.680097	26
2H	10971647	0.708424	32
2H	10972473	0.708424	32
2H	10988660	0.706443	31
2H	11119786	0.714371	31
2H	11119967	0.714371	31
2H	11127501	0.714371	31
2H	11128546	0.714371	31
2H	11221248	0.712415	23
2H	11234883	0.712415	23
2H	11236797	0.712415	23
2H	11236868	0.712415	23
2H	11373382	0.758287	19
2H	11374847	0.758287	19
2H	11376998	0.758287	19
2H	11377984	0.758287	19
2H	11380093	0.758287	19
2H	11447000	0.758287	19
2H	11459419	0.758287	19
2H	11459593	0.758287	19
2H	11459861	0.758287	19
2H	11531975	0.777392	21
2H	11813925	0.703544	19
2H	11814825	0.703544	19
2H	11841315	0.703544	19
2H	11905911	0.695867	15
2H	11988398	0.638412	12
2H	11988666	0.638412	12
2H	11988843	0.638412	12
2H	11993328	0.638412	12
2H	11993835	0.638412	12
2H	12035091	0.643947	11
2H	12035354	0.643947	11
2H	12072421	0.643947	11
2H	12073365	0.643947	11
2H	12074012	0.643947	11
2H	12076022	0.643947	11
2H	12100507	0.643947	11
2H	12103370	0.643947	11
2H	12105568	0.643947	11
2H	12176829	0.632316	12
2H	12176925	0.632316	12
2H	12199301	0.632316	12
2H	12199358	0.632316	12
2H	12229015	0.632316	12
2H	12391698	0.565957	17
2H	14982574	0.546308	12
2H	14995714	0.546308	12
2H	15023082	0.546308	12
2H	15252253	0.704322	13
2H	15270162	0.704322	13
2H	15316554	0.704322	13
2H	15319516	0.704322	13
2H	15325324	0.704322	13
2H	15326103	0.704322	13
2H	15326483	0.704322	13
2H	15326702	0.704322	13
2H	15335181	0.704322	13
2H	15336084	0.704322	13
2H	15356976	0.704322	13
2H	15357196	0.704322	13
2H	15357463	0.704322	13
2H	15357772	0.704322	13
2H	15357899	0.704322	13
2H	15360854	0.704322	13
2H	15626383	0.541292	10
2H	15668012	0.541292	10
2H	15670073	0.541292	10
2H	15676421	0.541292	10
2H	15679576	0.541292	10
2H	15688533	0.541292	10
2H	15689264	0.541292	10
2H	16617342	0.802755	15
2H	16618668	0.802755	15
2H	16687011	0.802167	16
2H	16689167	0.802167	16
2H	16689340	0.802167	16
2H	16692455	0.802167	16
2H	16692807	0.802167	16
2H	16693065	0.802167	16
2H	16693140	0.802167	16
2H	16808604	0.802167	16
2H	16809819	0.802167	16
2H	16812857	0.802167	16
2H	16856297	0.763133	19
2H	16975438	0.763133	19
2H	16975557	0.763133	19
2H	16977406	0.763133	19
2H	16978608	0.763133	19
2H	16979434	0.763133	19
2H	16991735	0.763133	19
2H	16991842	0.763133	19
2H	17001197	0.763133	19
2H	17084050	0.763133	19
2H	17108538	0.763133	19
2H	17144440	0.726216	17
2H	17145713	0.726216	17
2H	17194872	0.787196	13
2H	17195578	0.787196	13
2H	17226085	0.787196	13
2H	17260974	0.787196	13
2H	17317652	0.763725	10
2H	17317976	0.763725	10
2H	17331809	0.763725	10
2H	17690885	0.806713	11
2H	17896072	0.651057	14
2H	17910531	0.651057	14
2H	17947069	0.651057	14
2H	17948600	0.651057	14
2H	17949576	0.651057	14
2H	17975396	0.651057	14
2H	17977115	0.651057	14
2H	18063790	0.651057	14
2H	18121355	0.651122	15
2H	18127360	0.651122	15
2H	18127510	0.651122	15
2H	18144890	0.651122	15
2H	18145200	0.651122	15
2H	18145675	0.651122	15
2H	18146309	0.651122	15
2H	18214781	0.622989	14
2H	18214810	0.622989	14
2H	18220509	0.622989	14
2H	18223127	0.622989	14
2H	18223190	0.622989	14
2H	18224963	0.622989	14
2H	18242339	0.622989	14
2H	18243579	0.622989	14
2H	18263091	0.622989	14
2H	18263289	0.622989	14
2H	18264206	0.622989	14
2H	18266277	0.622989	14
2H	18591095	0.589225	12
2H	19553259	0.740267	14
2H	19560662	0.802287	13
2H	19561764	0.802287	13
2H	19563327	0.802287	13
2H	19635325	0.802287	13
2H	19637657	0.802287	13
2H	19641155	0.831867	11
2H	19838789	0.858002	10
2H	19839495	0.858002	10
2H	19843195	0.858002	10
2H	19844339	0.858002	10
2H	19876428	0.858002	10
2H	19876768	0.858002	10
2H	19946545	0.858002	10
2H	19974355	0.858002	10
2H	19974623	0.858002	10
2H	19974820	0.858002	10
2H	20022576	0.858002	10
2H	23772722	0.769111	10
2H	23829110	0.769111	10
2H	23829388	0.769111	10
2H	23831227	0.769111	10
2H	23831824	0.769111	10
2H	28055971	0.682991	12
2H	28069859	0.682991	12
2H	28070046	0.682991	12
2H	28071858	0.682991	12
2H	43624235	0.848179	19
2H	43624648	0.848179	19
2H	43624667	0.848179	19
2H	43626923	0.848179	19
2H	43699641	0.846513	19
2H	43701868	0.846513	19
2H	43706714	0.846513	19
2H	43855314	0.867146	15
2H	43858256	0.867146	15
2H	43974778	0.867146	15
2H	44084216	0.884851	17
2H	544851599	0.735339	12
2H	545041788	0.683755	13
2H	545047703	0.683755	13
2H	545047940	0.683755	13
2H	545053217	0.683755	13
2H	615015011	0.828802	13
2H	615110098	0.806371	12
2H	615159849	0.806371	12
2H	615164406	0.737605	10
2H	615167228	0.737605	10
2H	615186373	0.737605	10
2H	615298011	0.737605	10
2H	615302437	0.737605	10
2H	618215556	0.478341	11
2H	618249872	0.478341	11
2H	618251677	0.478341	11
2H	618253874	0.478341	11
2H	618255090	0.478341	11
2H	618320172	0.478341	11
2H	618320948	0.478341	11
2H	618321090	0.478341	11
2H	618423741	0.478341	11
2H	618432081	0.478341	11
2H	618432764	0.478341	11
2H	618446620	0.478341	11
2H	618549379	0.477092	14
2H	618549756	0.477092	14
2H	618674513	0.477092	14
2H	618676537	0.477092	14
2H	618715171	0.457473	17
2H	618715239	0.457473	17
2H	618717092	0.457473	17
2H	620082736	0.784537	21
2H	620085206	0.784537	21
2H	620196503	0.710355	20
2H	620196921	0.710355	20
2H	620306540	0.721215	21
2H	620314221	0.721215	21
2H	620319189	0.721215	21
2H	620378491	0.772278	23
2H	620401099	0.772278	23
2H	620401663	0.772278	23
2H	620408862	0.772278	23
2H	620545666	0.815544	21
2H	620568162	0.815544	21
2H	620572668	0.815544	21
2H	620576002	0.815544	21
2H	620664017	0.856239	27
2H	620787423	0.851007	25
2H	620870935	0.832779	22
2H	620873417	0.832779	22
2H	620928988	0.880938	19
2H	620929162	0.880938	19
2H	620992991	0.880938	19
2H	621104195	0.961331	20
2H	621106831	0.961331	20
2H	621108401	0.961331	20
2H	621124808	0.961331	20
2H	621125174	0.961331	20
2H	621125570	0.961331	20
2H	621131357	0.961331	20
2H	621135645	0.961331	20
2H	621222510	0.969251	19
2H	621241774	0.974027	23
2H	621420379	0.9686	27
2H	621542844	0.943452	26
2H	621544299	0.943452	26
2H	621582500	0.943452	26
2H	621585447	0.943452	26
2H	621599922	0.943452	26
2H	621724448	0.941905	19
2H	621724579	0.941905	19
2H	621726583	0.941905	19
2H	621727605	0.941905	19
2H	621773640	0.938584	18
2H	621773979	0.938584	18
2H	621774262	0.938584	18
2H	621780280	0.938584	18
2H	621780305	0.938584	18
2H	621781307	0.938584	18
2H	621785851	0.938584	18
2H	621829981	0.938584	18
2H	621833000	0.938584	18
2H	621961568	0.93319	22
2H	621962622	0.93319	22
2H	622001279	0.93826	23
2H	622035585	0.93826	23
2H	622043397	0.938324	22
2H	622129569	0.926251	18
2H	622250736	0.889977	15
2H	622252162	0.889977	15
2H	657244439	0.512088	10
2H	657275508	0.512088	10
2H	657286729	0.512088	10
2H	657303490	0.512088	10
2H	657325224	0.515718	13
2H	657380942	0.489613	14
2H	657410889	0.489613	14
2H	657440346	0.489207	16
2H	657441330	0.489207	16
2H	657547116	0.489207	16
2H	657663360	0.335676	13
2H	657663590	0.335676	13
2H	657690444	0.351907	15
3H	1782756	0.702818	12
3H	1799552	0.702818	12
3H	1799812	0.702818	12
3H	1875854	0.725479	14
3H	1977107	0.725557	15
3H	1987276	0.725557	15
3H	2025578	0.725557	15
3H	2031478	0.725557	15
3H	2031651	0.725557	15
3H	2031700	0.725557	15
3H	2043874	0.700626	17
3H	2044901	0.700626	17
3H	2093192	0.665322	20
3H	2098472	0.665322	20
3H	2100480	0.665322	20
3H	2100677	0.665322	20
3H	2115284	0.665322	20
3H	2188074	0.623805	22
3H	2188203	0.623805	22
3H	2189476	0.623805	22
3H	2191103	0.623805	22
3H	2197422	0.623805	22
3H	2199440	0.623805	22
3H	2203646	0.623809	23
3H	2208551	0.623809	23
3H	2211010	0.623809	23
3H	2212691	0.623809	23
3H	2352229	0.623809	23
3H	2366474	0.623809	23
3H	2396587	0.619697	22
3H	2406436	0.673635	23
3H	2499333	0.673635	23
3H	2500456	0.673635	23
3H	2536437	0.673635	23
3H	2536494	0.673635	23
3H	2536548	0.673635	23
3H	2536811	0.673635	23
3H	2554265	0.708633	21
3H	2554831	0.708633	21
3H	2557677	0.708633	21
3H	2616197	0.708633	21
3H	2656061	0.708633	21
3H	2657341	0.708633	21
3H	2657439	0.708633	21
3H	2699853	0.777492	18
3H	2699958	0.777492	18
3H	2700697	0.777492	18
3H	2715353	0.770244	14
3H	2762743	0.770244	14
3H	2852230	0.826158	14
3H	2857549	0.826158	14
3H	2905074	0.798384	13
3H	5720670	0.786853	12
3H	5720670	0.786853	12
3H	5720783	0.786853	12
3H	5723647	0.786853	12
3H	5725856	0.786853	12
3H	5823676	0.802539	15
3H	5826095	0.802539	15
3H	5828469	0.802539	15
3H	5930239	0.786809	17
3H	5930248	0.786809	17
3H	5930546	0.786809	17
3H	5974099	0.794248	15
3H	5977640	0.794248	15
3H	5985766	0.794248	15
3H	5985848	0.794248	15
3H	6032885	0.794248	15
3H	6034424	0.794248	15
3H	6098677	0.794248	15
3H	6098759	0.794248	15
3H	6098759	0.794248	15
3H	6182296	0.794248	15
3H	6257342	0.805512	15
3H	6260908	0.805512	15
3H	6260961	0.805512	15
3H	6261438	0.805512	15
3H	6339215	0.782467	14
3H	6356087	0.782467	14
3H	8756940	0.812079	10
3H	8757312	0.812079	10
3H	8767458	0.812079	10
3H	20110871	0.692509	15
3H	20115988	0.692509	15
3H	20182073	0.692509	15
3H	20182739	0.722555	16
3H	20303882	0.677114	17
3H	20314756	0.677114	17
3H	20315575	0.677114	17
3H	20369799	0.677314	18
3H	20378459	0.782484	17
3H	20390429	0.782484	17
3H	20391902	0.782484	17
3H	20397435	0.782484	17
3H	20531859	0.806897	15
3H	20532056	0.806897	15
3H	20532589	0.806897	15
3H	20535200	0.806897	15
3H	20682697	0.734516	16
3H	20860637	0.804852	16
3H	26424640	0.745105	17
3H	26434632	0.745105	17
3H	26469934	0.745105	17
3H	26675683	0.722322	21
3H	26677765	0.722322	21
3H	26679698	0.722322	21
3H	26682961	0.722322	21
3H	26686550	0.722322	21
3H	26711929	0.722322	21
3H	26716240	0.722322	21
3H	26738351	0.750316	22
3H	26789705	0.750316	22
3H	26790563	0.750316	22
3H	26823056	0.750316	22
3H	26824507	0.750316	22
3H	26824816	0.750316	22
3H	26826002	0.750316	22
3H	26828056	0.750316	22
3H	26829439	0.750316	22
3H	26829768	0.750316	22
3H	26983213	0.736484	23
3H	27100504	0.742011	24
3H	27100691	0.742011	24
3H	27139926	0.742011	24
3H	27237194	0.763691	17
3H	27237402	0.763691	17
3H	27237522	0.763691	17
3H	511426798	0.746105	15
3H	511428153	0.746105	15
3H	511429612	0.746105	15
3H	511438473	0.746105	15
3H	511439708	0.746105	15
3H	511555285	0.654853	15
3H	511557428	0.654853	15
3H	511577646	0.654853	15
3H	553495612	0.646297	11
3H	553499681	0.646297	11
3H	553602987	0.646297	11
3H	581686624	0.628863	15
3H	597053657	0.943161	12
3H	597054315	0.943161	12
3H	597059471	0.943161	12
3H	597059864	0.943161	12
3H	597067284	0.943161	12
3H	597068094	0.943161	12
3H	597069956	0.943161	12
3H	597070219	0.943161	12
3H	597092960	0.943161	12
3H	597093419	0.943161	12
3H	597195164	0.943161	12
3H	597195625	0.943161	12
3H	597198832	0.943161	12
3H	597296227	0.940289	13
3H	597350890	0.940289	13
3H	597545402	0.797959	19
3H	597545930	0.797959	19
3H	597547825	0.797959	19
3H	597550115	0.797959	19
3H	597709274	0.665234	13
3H	597709446	0.665234	13
3H	597712965	0.665234	13
3H	597713031	0.665234	13
3H	597742600	0.665234	13
3H	597855135	0.668204	12
3H	597873773	0.668204	12
3H	597875168	0.668204	12
3H	597912115	0.668204	12
3H	597915117	0.668204	12
3H	597917332	0.668204	12
3H	604156891	0.817469	12
3H	604157208	0.817469	12
3H	604158991	0.817469	12
3H	604166910	0.817469	12
3H	604169315	0.817469	12
3H	604194965	0.817469	12
3H	604195104	0.817469	12
3H	604196254	0.817469	12
3H	604200819	0.817469	12
3H	604285392	0.817469	12
3H	604310982	0.817469	12
3H	604311852	0.817469	12
3H	604322932	0.817469	12
3H	604361665	0.802682	11
3H	606232805	0.834707	18
3H	606233081	0.834707	18
3H	606233108	0.834707	18
3H	610203073	0.723076	15
3H	610207516	0.723076	15
3H	610211802	0.723076	15
3H	610213878	0.723076	15
3H	610214241	0.723076	15
3H	610215270	0.723076	15
3H	617362722	0.932255	19
3H	617480642	0.944014	23
3H	617480699	0.944014	23
3H	617481255	0.944014	23
3H	617618806	0.944014	23
3H	617619008	0.944014	23
3H	617761888	0.937437	22
3H	617763089	0.937437	22
3H	617764230	0.937437	22
3H	617764987	0.937437	22
3H	617804621	0.937437	22
3H	617807635	0.937437	22
3H	617839715	0.937437	22
3H	617841707	0.937437	22
3H	617842712	0.937437	22
3H	617854746	0.937437	22
3H	617855506	0.937437	22
3H	617856741	0.937437	22
3H	617919109	0.93341	21
3H	617932465	0.93341	21
3H	617937765	0.93341	21
3H	617944147	0.93341	21
3H	617966744	0.93341	21
3H	618081501	0.937683	18
3H	618177030	0.942028	16
3H	618266185	0.934837	12
3H	618306204	0.958829	11
4H	209896	0.687757	15
4H	250928	0.687757	15
4H	279748	0.687757	15
4H	389443	0.687757	15
4H	396442	0.687757	15
4H	398007	0.687757	15
4H	404593	0.687757	15
4H	404887	0.687757	15
4H	405861	0.687757	15
4H	433451	0.687757	15
4H	434097	0.687757	15
4H	460527	0.687757	15
4H	460978	0.687757	15
4H	461263	0.687757	15
4H	461540	0.687757	15
4H	462248	0.687757	15
4H	462384	0.687757	15
4H	462574	0.687757	15
4H	477882	0.687757	15
4H	479636	0.687757	15
4H	489536	0.687757	15
4H	491072	0.687757	15
4H	1367710	0.772874	15
4H	1368427	0.772874	15
4H	1371889	0.772874	15
4H	1373157	0.772874	15
4H	1374649	0.772874	15
4H	1378269	0.772874	15
4H	1378605	0.772874	15
4H	1378989	0.772874	15
4H	1380067	0.772874	15
4H	1394856	0.772874	15
4H	1400109	0.772874	15
4H	1403519	0.772874	15
4H	1406346	0.772874	15
4H	1406494	0.772874	15
4H	1444583	0.772874	15
4H	1579687	0.722782	19
4H	1580942	0.722782	19
4H	1590006	0.722782	19
4H	1640464	0.722782	19
4H	1670355	0.722782	19
4H	2288911	0.314597	15
4H	2308581	0.314597	15
4H	2317047	0.314597	15
4H	2317370	0.314597	15
4H	2426221	0.314597	15
4H	3852032	0.90765	12
4H	3940082	0.945791	10
4H	4157807	0.777359	11
4H	4157966	0.777359	11
4H	4225437	0.777089	11
4H	4227269	0.777089	11
4H	4266951	0.777089	11
4H	4267797	0.777089	11
4H	4269677	0.777089	11
4H	4279671	0.777089	11
4H	4283371	0.777089	11
4H	4287853	0.777089	11
4H	4288617	0.777089	11
4H	4288617	0.777089	11
4H	4288951	0.777089	11
4H	4289565	0.777089	11
4H	4319513	0.828595	13
4H	4319814	0.828595	13
4H	4319920	0.828595	13
4H	4326659	0.845839	15
4H	4343378	0.830056	17
4H	4655744	0.844483	18
4H	4655807	0.844483	18
4H	4706155	0.84304	17
4H	4814562	0.838615	13
4H	566348283	0.706837	18
4H	566353923	0.706837	18
4H	566459541	0.706837	18
4H	566561304	0.69819	18
4H	566561407	0.69819	18
4H	566561627	0.69819	18
4H	566569929	0.708825	17
4H	566570259	0.708825	17
4H	566574550	0.708825	17
4H	566586765	0.70099	20
4H	566652371	0.70099	20
4H	566736133	0.70099	20
4H	566741944	0.70099	20
4H	566742805	0.70099	20
4H	566780817	0.70099	20
4H	566780877	0.70099	20
4H	566804259	0.70099	20
4H	566844601	0.70099	20
4H	566846710	0.70099	20
4H	566971215	0.580904	18
4H	566971271	0.580904	18
4H	566971848	0.580904	18
4H	567026108	0.580904	18
4H	567076339	0.576476	14
4H	567081643	0.576476	14
4H	567081740	0.576476	14
4H	567085051	0.576476	14
4H	567110222	0.641116	14
4H	588880617	0.585697	10
4H	588890949	0.585697	10
4H	589071147	0.775498	16
4H	589092751	0.775498	16
4H	589199258	0.775498	16
4H	589200245	0.775498	16
4H	589218058	0.775498	16
4H	589219274	0.775498	16
4H	589324094	0.775498	16
4H	589324114	0.775498	16
4H	589324234	0.775498	16
4H	589324234	0.775498	16
4H	589325503	0.775498	16
4H	589326414	0.775498	16
4H	589327220	0.775498	16
4H	589327609	0.775498	16
4H	589327633	0.775498	16
4H	589327639	0.775498	16
4H	589327645	0.775498	16
4H	589327711	0.775498	16
4H	589327735	0.775498	16
4H	589327819	0.775498	16
4H	589327822	0.775498	16
4H	589327837	0.775498	16
4H	589327882	0.775498	16
4H	589327948	0.775498	16
4H	589327953	0.775498	16
4H	589331690	0.775498	16
4H	589332304	0.775498	16
4H	589336036	0.775498	16
4H	589356686	0.775498	16
4H	589397390	0.846184	14
4H	589398576	0.846184	14
4H	589421991	0.846184	14
4H	589422193	0.846184	14
4H	589422361	0.846184	14
4H	589422386	0.846184	14
4H	589426145	0.846184	14
4H	589426145	0.846184	14
4H	589460106	0.846184	14
4H	589470537	0.846184	14
4H	589606429	0.846184	14
4H	603682218	0.966401	14
4H	603690137	0.966401	14
4H	603693189	0.966401	14
4H	604057256	0.966401	14
4H	604057486	0.966401	14
4H	604060280	0.966401	14
4H	604121657	0.966401	14
4H	604125724	0.966401	14
4H	604126076	0.966401	14
4H	604135579	0.966401	14
4H	604136830	0.966401	14
4H	604137202	0.966401	14
4H	604137600	0.966401	14
4H	604172101	0.966401	14
4H	604172189	0.966401	14
4H	604174068	0.966401	14
4H	604178649	0.966401	14
4H	604179406	0.966401	14
4H	604180627	0.966401	14
4H	604184720	0.963395	13
4H	604185738	0.963395	13
4H	604203227	0.958417	11
4H	604216499	0.958417	11
4H	604216519	0.958417	11
4H	604217226	0.958417	11
4H	604228219	0.958417	11
4H	604228224	0.958417	11
4H	604258057	0.958417	11
4H	604259413	0.958417	11
4H	604259661	0.958417	11
4H	604277118	0.958417	11
4H	604325484	0.958417	11
5H	604359092	0.958417	11
5H	3681736	0.820104	10
5H	3682090	0.820104	10
5H	3685802	0.820104	10
5H	3686074	0.820104	10
5H	3693898	0.826124	12
5H	4012632	0.865911	15
5H	4125094	0.868316	14
5H	4125425	0.868316	14
5H	4454731	0.897384	14
5H	4454987	0.897384	14
5H	4455215	0.897384	14
5H	4467507	0.897384	14
5H	4528121	0.887407	13
5H	4532823	0.887407	13
5H	4849695	0.962564	11
5H	4874281	0.962564	11
5H	4880413	0.962564	11
5H	4880678	0.962564	11
5H	4911158	0.924837	12
5H	4913749	0.924837	12
5H	5013212	0.840944	11
5H	5016980	0.840944	11
5H	5024408	0.840944	11
5H	5162573	0.861046	12
5H	5164443	0.861046	12
5H	5165209	0.861046	12
5H	5219752	0.861046	12
5H	5220031	0.861046	12
5H	5231345	0.861046	12
5H	5233415	0.861046	12
5H	5494555	0.918063	12
5H	5494699	0.918063	12
5H	5540829	0.918063	12
5H	5567377	0.918063	12
5H	5602242	0.908092	13
5H	5604180	0.908092	13
5H	5605705	0.908092	13
5H	10557273	0.863276	16
5H	10619339	0.863276	16
5H	10698204	0.862288	17
5H	10698289	0.862288	17
5H	10698954	0.862288	17
5H	10701490	0.862288	17
5H	10722356	0.862288	17
5H	10768295	0.874223	18
5H	10770565	0.872723	19
5H	10770763	0.872723	19
5H	10833152	0.872723	19
5H	10885380	0.872723	19
5H	10886580	0.872723	19
5H	10895431	0.872723	19
5H	10977890	0.872723	19
5H	10979582	0.872723	19
5H	10988611	0.872723	19
5H	10988641	0.872723	19
5H	10989222	0.872723	19
5H	10993386	0.872723	19
5H	10995216	0.872723	19
5H	11029477	0.871278	20
5H	11030802	0.871278	20
5H	11031517	0.871278	20
5H	11120248	0.85964	19
5H	11241415	0.850448	19
5H	11269329	0.850448	19
5H	14533192	0.942753	11
5H	14535502	0.942753	11
5H	14536281	0.942753	11
5H	14604163	0.942753	11
5H	14604645	0.942753	11
5H	16809890	0.862692	12
5H	16810933	0.862692	12
5H	16811196	0.862692	12
5H	16811639	0.862692	12
5H	16813090	0.862692	12
5H	16822951	0.862692	12
5H	16825598	0.862692	12
5H	16826385	0.862692	12
5H	16828368	0.862692	12
5H	17018251	0.737864	10
5H	17233738	0.754677	10
5H	17237428	0.754677	10
5H	17237648	0.754677	10
5H	21869729	0.903381	17
5H	21961604	0.917151	15
5H	21963458	0.917151	15
5H	21968906	0.917151	15
5H	22183828	0.91644	16
5H	22192390	0.91644	16
5H	22194948	0.91644	16
5H	22195453	0.91644	16
5H	22195521	0.91644	16
5H	22203384	0.91644	16
5H	22215868	0.91644	16
5H	22270165	0.91644	16
5H	22273638	0.91644	16
5H	22543864	0.918746	14
5H	475447425	0.625368	13
5H	475448651	0.625368	13
5H	475527357	0.625368	13
5H	475824971	0.66279	10
5H	475825776	0.66279	10
5H	475826196	0.66279	10
5H	475830904	0.66279	10
5H	475834738	0.66279	10
5H	485076565	0.602933	13
5H	485076586	0.602933	13
5H	485077908	0.602933	13
5H	485080040	0.602933	13
5H	485081350	0.602933	13
5H	485144210	0.602933	13
5H	485241747	0.602933	13
5H	485247453	0.602933	13
5H	485304951	0.602933	13
5H	485304978	0.602933	13
5H	485308402	0.602933	13
5H	485308478	0.602933	13
5H	485311667	0.602933	13
5H	485528740	0.656571	14
5H	485543237	0.656571	14
5H	485544124	0.656571	14
5H	485544648	0.656571	14
5H	485549835	0.656571	14
5H	485549973	0.656571	14
5H	489518026	0.835449	14
5H	489571838	0.829249	17
5H	489572018	0.829249	17
5H	489572996	0.829249	17
5H	489573865	0.829249	17
5H	489576385	0.829249	17
5H	489780855	0.854009	22
5H	489787147	0.854009	22
5H	489814026	0.854009	22
5H	489815829	0.854009	22
5H	489818045	0.854009	22
5H	489818259	0.854009	22
5H	489911187	0.868862	26
5H	489999509	0.858309	25
5H	489999601	0.858309	25
5H	490010201	0.858309	25
5H	490015977	0.858309	25
5H	490017850	0.858309	25
5H	490038281	0.845696	24
5H	490048507	0.845696	24
5H	490053766	0.845696	24
5H	490106787	0.840929	19
5H	490107710	0.840929	19
5H	490108061	0.840929	19
5H	490187119	0.766845	22
5H	490201433	0.766845	22
5H	490201433	0.766845	22
5H	490301489	0.777609	20
5H	490349679	0.754877	19
5H	490349904	0.754877	19
5H	490360634	0.754877	19
5H	490370343	0.781418	20
5H	490370925	0.781418	20
5H	490403240	0.781418	20
5H	490405958	0.781418	20
5H	490411535	0.812895	19
5H	490620246	0.785449	12
5H	490620337	0.785449	12
5H	490622648	0.785449	12
5H	490669162	0.785449	12
5H	490813688	0.853963	14
5H	490814031	0.853963	14
5H	490834844	0.853963	14
5H	490865463	0.815657	12
5H	490865860	0.815657	12
5H	490998756	0.802137	10
5H	491006405	0.802137	10
5H	491059558	0.802137	10
5H	491067340	0.802137	10
5H	491067649	0.802137	10
5H	491068735	0.802137	10
5H	506473248	0.796139	13
5H	514324606	0.542666	14
5H	514326424	0.542666	14
5H	514410252	0.607463	17
5H	514430418	0.607463	17
5H	514430623	0.607463	17
5H	514431620	0.607463	17
5H	514475251	0.607556	16
5H	514544072	0.607556	16
5H	514544402	0.607556	16
5H	514622985	0.651232	13
5H	514622985	0.651232	13
5H	514627875	0.651232	13
5H	514628746	0.600992	12
5H	514714607	0.663303	11
5H	514714788	0.663303	11
5H	514726284	0.663303	11
5H	517244993	0.607158	10
5H	517246353	0.607158	10
5H	517248227	0.607158	10
5H	518796333	0.821105	14
5H	518800707	0.821105	14
5H	518802828	0.821105	14
5H	518803904	0.821105	14
5H	518852340	0.821105	14
5H	518938850	0.816495	17
5H	518940539	0.816495	17
5H	519045236	0.89303	15
5H	519049958	0.89303	15
5H	519050661	0.89303	15
5H	519056400	0.89303	15
5H	519108524	0.881941	14
5H	519110039	0.881941	14
5H	519237887	0.881941	14
5H	519237887	0.881941	14
5H	519322432	0.851121	12
5H	519369653	0.850065	11
5H	519370886	0.850065	11
5H	519434443	0.850065	11
5H	519434668	0.850065	11
5H	519807546	0.969107	15
5H	519940428	0.996818	13
5H	519940616	0.996818	13
5H	520200021	0.988565	14
5H	520200407	0.988565	14
5H	520201437	0.988565	14
5H	520201607	0.988565	14
5H	520202359	0.988565	14
5H	520202513	0.988565	14
5H	520203287	0.988565	14
5H	520204030	0.988565	14
5H	520371113	0.987121	15
5H	520403047	0.988312	16
5H	520545947	0.988391	16
5H	520570959	0.988391	16
5H	520601812	0.98731	15
5H	520603246	0.97494	16
5H	520870870	0.97658	18
5H	520873417	0.97658	17
5H	520878127	0.97658	17
5H	520915488	0.974023	16
5H	520916612	0.974023	16
5H	521102381	0.983982	15
5H	521328947	0.957123	16
5H	521345084	0.957123	16
5H	521346766	0.957123	16
5H	522216589	0.822196	19
5H	522290263	0.81159	17
5H	522290460	0.81159	17
5H	522335660	0.81159	17
5H	522512472	0.826199	15
5H	522512658	0.826199	15
5H	522515167	0.826199	15
5H	522655413	0.749948	10
5H	522658937	0.749948	10
5H	522671079	0.749948	10
5H	522671396	0.749948	10
5H	522696657	0.749948	10
5H	527185433	0.999344	15
5H	527185506	0.999344	15
5H	527203129	0.999314	14
5H	527203338	0.999314	14
5H	527206555	0.99926	13
5H	527244321	0.99926	13
5H	527249835	0.99926	13
5H	527330696	0.999219	12
5H	527330767	0.999219	12
5H	535693442	0.732946	11
5H	535745625	0.732946	11
5H	535747104	0.732946	11
5H	535775155	0.766964	12
5H	535802307	0.766964	12
5H	535814543	0.766964	12
5H	535814810	0.766964	12
5H	535906217	0.723657	12
5H	535906740	0.723657	12
5H	535976941	0.75605	13
5H	535985355	0.75605	13
5H	536019699	0.75605	13
5H	536022259	0.75605	13
5H	536162046	0.75605	13
5H	536163621	0.75605	13
5H	536170116	0.75605	13
5H	536251474	0.703129	11
5H	536258712	0.703129	11
5H	536277957	0.679476	10
5H	536277977	0.679476	10
5H	536278387	0.679476	10
5H	536285731	0.679476	10
5H	536286510	0.679476	10
5H	536316891	0.679476	10
5H	545072038	0.821009	11
5H	545179647	0.821009	11
5H	545190512	0.821009	11
5H	548664436	0.94754	19
5H	548676655	0.94754	19
5H	548711512	0.94754	19
5H	548717341	0.94754	19
5H	548729621	0.94754	19
5H	548730741	0.94754	19
5H	548731599	0.94754	19
5H	548763629	0.94754	19
5H	553621782	0.853242	15
5H	553622074	0.853242	15
5H	553656858	0.853242	15
5H	553658633	0.853242	15
5H	553729193	0.839691	14
5H	553729907	0.839691	14
5H	553730630	0.839691	14
5H	553743039	0.839691	14
5H	553749830	0.839691	14
5H	553770130	0.839691	14
5H	553866000	0.793698	13
5H	553867795	0.793698	13
5H	553917871	0.794044	12
5H	553995134	0.794044	12
5H	554008024	0.794044	12
5H	554040568	0.764168	13
5H	554040604	0.764168	13
5H	554041072	0.764168	13
5H	554046857	0.764168	13
5H	554046899	0.764168	13
5H	554102870	0.764168	13
5H	554103674	0.764168	13
5H	554197519	0.741079	12
5H	554286054	0.740851	14
5H	554286344	0.740851	14
5H	558712796	0.955103	14
5H	558716549	0.955103	14
5H	558717613	0.955103	14
5H	558718129	0.955103	14
5H	558730025	0.955103	14
5H	558738252	0.955103	14
5H	558738326	0.955103	14
5H	558762831	0.955103	14
5H	558764118	0.955103	14
5H	558788481	0.955103	14
5H	558790859	0.955103	14
5H	558791210	0.955103	14
5H	558985481	0.965705	12
5H	558990507	0.965705	12
5H	565065463	0.540652	11
5H	567456289	0.932474	18
5H	567587434	0.925593	18
5H	567588684	0.925593	18
5H	567593821	0.925593	18
5H	567596429	0.925593	18
5H	567596750	0.925593	18
5H	571034671	0.552271	11
5H	571039330	0.552271	11
5H	571093143	0.552271	11
5H	571125662	0.552271	11
5H	571131745	0.552271	11
5H	571146855	0.552271	11
5H	571156341	0.552271	11
5H	571272745	0.681021	14
5H	571272959	0.681021	14
5H	571320031	0.681021	14
5H	571321711	0.681021	14
5H	571340383	0.733791	13
5H	571393499	0.733791	13
5H	571393768	0.733791	13
5H	571396636	0.733791	13
5H	571397392	0.733791	13
5H	571511985	0.733791	13
5H	571512660	0.733791	13
5H	571516639	0.733791	13
5H	571731772	0.711234	10
5H	571733425	0.711234	10
5H	571747702	0.731068	12
5H	571753709	0.731068	12
5H	571761610	0.731068	12
5H	571764041	0.731068	12
5H	575727882	0.59859	14
5H	575727882	0.59859	14
5H	575729590	0.59859	14
5H	575789061	0.59859	14
5H	575789270	0.59859	14
5H	575795645	0.59859	14
5H	575796003	0.59859	14
5H	575796010	0.59859	14
5H	575893711	0.709874	17
5H	575925077	0.709874	17
5H	575947256	0.709874	17
5H	575950631	0.709874	17
5H	576108394	0.698625	17
5H	576108611	0.698625	17
5H	576108623	0.698625	17
5H	576378060	0.693636	13
5H	576378235	0.693636	13
5H	576378369	0.693636	13
5H	576517976	0.704612	15
5H	576518581	0.704612	15
5H	576520573	0.704612	15
5H	576641140	0.650991	12
5H	576641140	0.650991	12
5H	576641271	0.650991	12
5H	576647725	0.650991	12
5H	576703582	0.650991	12
5H	576711926	0.650991	12
5H	576736416	0.650991	12
5H	576737414	0.650991	12
5H	578108589	0.929438	11
5H	578110277	0.929438	11
5H	580740010	0.790224	12
5H	580741156	0.790224	12
5H	580805654	0.866297	15
5H	581059595	0.851798	12
5H	581060190	0.851798	12
5H	581088493	0.851798	12
5H	581088680	0.851798	12
5H	581089256	0.851798	12
5H	581095111	0.851798	12
5H	581099439	0.851798	12
5H	581200700	0.862131	10
5H	581201858	0.862131	10
5H	581201933	0.862131	10
5H	581205976	0.862131	10
5H	581271474	0.881373	10
5H	581271671	0.881373	10
5H	581272562	0.881373	10
5H	581277157	0.881373	10
5H	581283807	0.881373	10
5H	581284447	0.881373	10
5H	581286754	0.881373	10
5H	581303461	0.881373	10
5H	581418964	0.89727	11
5H	581420225	0.89727	11
5H	582207907	0.814423	13
5H	582208730	0.846758	12
5H	582208847	0.846758	12
5H	582304482	0.846758	12
5H	582304813	0.846758	12
5H	582364828	0.778664	14
5H	582365773	0.778664	14
5H	582448163	0.776879	15
5H	582460236	0.776879	15
5H	582484434	0.776879	15
5H	582540337	0.776816	16
5H	582590999	0.746236	17
5H	582655862	0.717648	21
5H	582656361	0.717648	21
5H	582656723	0.717648	21
5H	582663635	0.717648	21
5H	582663740	0.717648	21
5H	582827857	0.696871	18
5H	582829252	0.696871	18
5H	582845934	0.696871	18
5H	582850086	0.696871	18
5H	582883736	0.72003	18
5H	582884309	0.72003	18
5H	582913475	0.72003	18
5H	583018278	0.756177	19
5H	583089282	0.788188	21
5H	583106773	0.789827	20
5H	583108268	0.789827	20
5H	583130686	0.789827	20
5H	583133226	0.789827	20
5H	583359038	0.880824	15
5H	583373873	0.880824	15
5H	583373876	0.880824	15
5H	583473045	0.899601	15
5H	583473307	0.899601	15
5H	583533805	0.92082	14
5H	583534897	0.92082	14
5H	583537210	0.92082	14
5H	583539063	0.92082	14
5H	583728165	0.912269	11
5H	583728832	0.912269	11
5H	583786858	0.912269	11
5H	583790735	0.912269	11
5H	583791214	0.912269	11
5H	584817535	0.703783	11
5H	584817603	0.703783	11
5H	584824749	0.703783	11
5H	584826095	0.703783	11
5H	584872635	0.703783	11
5H	584874653	0.703783	11
5H	584875904	0.703783	11
5H	584923807	0.692963	12
5H	584924110	0.692963	12
5H	584960973	0.692963	12
5H	584996578	0.692963	12
5H	584999378	0.692963	12
5H	585083864	0.689882	13
5H	585084284	0.689882	13
5H	585196180	0.689882	13
5H	585196570	0.689882	13
5H	585247058	0.689882	13
5H	585247273	0.689882	13
5H	585247558	0.689882	13
5H	585248740	0.689882	13
5H	585270355	0.689882	13
5H	585327548	0.779673	12
5H	585331792	0.765721	13
5H	585413841	0.776309	12
5H	585490198	0.779883	10
5H	585490452	0.779883	10
6H	3419798	0.728172	11
6H	3419866	0.728172	11
6H	3420660	0.728172	11
6H	3421134	0.728172	11
6H	3433692	0.728172	11
6H	3433774	0.728172	11
6H	3489093	0.855248	10
6H	3489369	0.855248	10
6H	3493663	0.855248	10
6H	3494133	0.855248	10
6H	3573099	0.851025	11
6H	3596470	0.851025	11
6H	3597562	0.851025	11
6H	3680076	0.851025	11
6H	3680277	0.851025	11
6H	3682694	0.851025	11
6H	3685468	0.851025	11
6H	3685583	0.851025	11
6H	3688367	0.851025	11
6H	3688594	0.851025	11
6H	3691052	0.851025	11
6H	3774427	0.851025	11
6H	3949202	0.783174	15
6H	3950000	0.783174	15
6H	3953839	0.783174	15
6H	4066031	0.810272	14
6H	5671046	0.766529	14
6H	5687453	0.808497	11
6H	7881385	0.664961	15
6H	7884349	0.664961	15
6H	7884844	0.664961	15
6H	7898892	0.664961	15
6H	7900315	0.664961	15
6H	7900413	0.664961	15
6H	7960130	0.675912	18
6H	7960499	0.675912	18
6H	7961005	0.675912	18
6H	7961801	0.675912	18
6H	8143790	0.586615	26
6H	8143832	0.586615	26
6H	8185797	0.61435	25
6H	8186141	0.61435	25
6H	8367298	0.579452	26
6H	8402431	0.589713	22
6H	8403789	0.589713	22
6H	8430075	0.589713	22
6H	8458402	0.589713	22
6H	8459320	0.589713	22
6H	8478835	0.578286	18
6H	8500898	0.578286	18
6H	8502147	0.578286	18
6H	8518646	0.578286	18
6H	8519359	0.578286	18
6H	8564087	0.578286	18
6H	8600410	0.598808	20
6H	8601121	0.598808	20
6H	8601129	0.598808	20
6H	8639241	0.543117	21
6H	8708693	0.469059	19
6H	8787153	0.469059	19
6H	8798460	0.469059	19
6H	12976129	0.660297	11
6H	13038065	0.704049	12
6H	13112557	0.788306	13
6H	13114079	0.788306	13
6H	13114161	0.788306	13
6H	13114340	0.788306	13
6H	13200159	0.877256	16
6H	13217848	0.877256	16
6H	13317680	0.865662	15
6H	13336702	0.850084	14
6H	13432698	0.827229	15
6H	13436191	0.827229	15
6H	13436729	0.827229	15
6H	13475844	0.780577	16
6H	13482400	0.780577	16
6H	13538469	0.780577	16
6H	13557658	0.782724	17
6H	13625120	0.736773	15
6H	13665104	0.736773	15
6H	13665441	0.736773	15
6H	13669129	0.737317	16
6H	13669207	0.737317	16
6H	13669221	0.737317	16
6H	13670204	0.737317	16
6H	13670273	0.737317	16
6H	13867280	0.812378	14
6H	13946497	0.78512	13
6H	14056939	0.689369	10
6H	16301014	0.702811	16
6H	16380520	0.696229	14
6H	16381308	0.696229	14
6H	16382147	0.696229	14
6H	16382167	0.696229	14
6H	16398517	0.696229	14
6H	16398632	0.696229	14
6H	16420018	0.685305	15
6H	16510187	0.670499	16
6H	16510602	0.670499	16
6H	16662344	0.607145	14
6H	16696689	0.607145	14
6H	16698686	0.607145	14
6H	16727279	0.607145	14
6H	16739494	0.607145	14
6H	16796698	0.687526	17
6H	16797152	0.687526	17
6H	16902474	0.670435	15
6H	17007127	0.534408	16
6H	17085129	0.523049	16
6H	17085242	0.523049	16
6H	17091242	0.523049	16
6H	17094332	0.523049	16
6H	17108599	0.523049	16
6H	17193691	0.501344	15
6H	17193768	0.501344	15
6H	17581709	0.849433	14
6H	17581841	0.849433	14
6H	24524417	0.972754	18
6H	24535830	0.972754	18
6H	24536137	0.972754	18
6H	24625653	0.970613	17
6H	24626735	0.970613	17
6H	24959381	0.946662	21
6H	24959498	0.946662	21
6H	24960137	0.946662	21
6H	24975541	0.930746	19
6H	24976265	0.930746	19
6H	24977416	0.930746	19
6H	24981049	0.930746	19
6H	24982522	0.918721	17
6H	25010967	0.918721	17
6H	25012995	0.918721	17
6H	25031001	0.924458	16
6H	30543875	0.846246	11
6H	30544228	0.846246	11
6H	30741724	0.877832	11
6H	30879742	0.851372	11
6H	30882150	0.851372	11
6H	30927875	0.851372	11
6H	30944017	0.851372	11
6H	30951439	0.851372	11
6H	30951530	0.851372	11
6H	31082263	0.872511	10
6H	31175014	0.872511	10
6H	31175117	0.872511	10
6H	31175471	0.872511	10
6H	31175989	0.872511	10
6H	31190565	0.884543	11
6H	31236991	0.884543	11
6H	31237210	0.884543	11
6H	31238473	0.884543	11
6H	31249385	0.891915	10
6H	31249823	0.891915	10
6H	520779352	0.590711	15
6H	520781250	0.590711	15
6H	520781376	0.590711	15
6H	520798796	0.632824	16
6H	520799139	0.632824	16
6H	520803115	0.632824	16
6H	523574179	0.6716	13
6H	523767121	0.650377	16
6H	523768584	0.650377	16
6H	523777218	0.650377	16
6H	523886794	0.650377	16
6H	523910897	0.628679	19
6H	523911940	0.628679	19
6H	523929488	0.628679	19
6H	523930777	0.628679	19
6H	524050030	0.65782	20
6H	524050084	0.65782	20
6H	524168509	0.672947	22
6H	524168684	0.672947	22
6H	524183268	0.672947	22
6H	527127836	0.953705	10
6H	527144942	0.953705	10
6H	527280905	0.953705	10
6H	527283221	0.953705	10
6H	527288041	0.953705	10
6H	527382234	0.953685	13
6H	527390285	0.953685	13
6H	527390285	0.953685	13
6H	527394198	0.953685	13
6H	527543526	0.946943	14
6H	527551910	0.946943	14
6H	527554799	0.946943	14
6H	527554923	0.946943	14
6H	527571850	0.949996	15
6H	527581896	0.949996	15
6H	527585313	0.949996	15
6H	527585313	0.949996	15
6H	527605406	0.949996	15
6H	527606045	0.949996	15
6H	527625926	0.949996	15
6H	527626450	0.949996	15
6H	527793220	0.952364	13
6H	527793809	0.952364	13
6H	527795241	0.952364	13
6H	527813591	0.944223	14
6H	527933258	0.932111	14
6H	527942788	0.932111	14
6H	528055083	0.926713	16
6H	528401783	0.882833	16
6H	528500654	0.771083	20
6H	528501315	0.771083	20
6H	528505526	0.771083	20
6H	528508757	0.771083	20
6H	528656986	0.709458	20
6H	528824851	0.684025	20
6H	528824901	0.684025	20
6H	528828969	0.684025	20
6H	528829083	0.684025	20
6H	528829729	0.684025	20
6H	528832289	0.684025	20
6H	528834255	0.684025	20
6H	528834564	0.684025	20
6H	528835518	0.684025	20
6H	528897331	0.684025	20
6H	528903891	0.688607	19
6H	528904862	0.688607	19
6H	528905245	0.688607	19
6H	528912106	0.688607	19
6H	528912723	0.688607	19
6H	528913420	0.688607	19
6H	529021889	0.598235	16
6H	529023468	0.598235	16
6H	529208667	0.598235	16
6H	529214531	0.598235	16
6H	529214983	0.598235	16
6H	529301899	0.564011	18
6H	531817678	0.983499	12
6H	531818351	0.983499	12
6H	531820956	0.983499	12
6H	543263339	0.899575	15
6H	543316646	0.887293	14
6H	543338991	0.887293	14
6H	543339256	0.887293	14
6H	543340784	0.887293	14
6H	543344113	0.899752	15
6H	543344253	0.899752	15
6H	543344431	0.899752	15
6H	543403818	0.909612	16
6H	543406071	0.909612	16
6H	543545724	0.909356	15
6H	543546328	0.909356	15
6H	543612239	0.909356	15
6H	543658554	0.909356	15
6H	543662659	0.909356	15
6H	543677734	0.909356	15
6H	543679771	0.909356	15
6H	543897647	0.864473	15
6H	545173434	0.594096	14
6H	545228396	0.537027	17
6H	545228450	0.537027	17
6H	545234700	0.537027	17
6H	545255259	0.537027	17
6H	545259110	0.537027	17
6H	545261730	0.537027	17
6H	545412646	0.714	32
6H	545416474	0.714	32
6H	545493053	0.714	32
6H	545493189	0.714	32
6H	545495782	0.714	32
6H	545496512	0.714	32
6H	545515285	0.714	32
6H	545515382	0.714	32
6H	545515614	0.714	32
6H	545516573	0.714	32
6H	545517063	0.714	32
6H	545518886	0.714	32
6H	545704102	0.713517	31
6H	545704309	0.713517	31
6H	545705962	0.713517	31
6H	545809820	0.71361	27
6H	545809893	0.71361	27
6H	545810211	0.71361	27
6H	545868586	0.71361	27
6H	545869261	0.71361	27
6H	545869775	0.71361	27
6H	545876035	0.71361	27
6H	545876620	0.71361	27
6H	545884287	0.71361	27
6H	545885127	0.71361	27
6H	545885838	0.71361	27
6H	545891663	0.71361	27
6H	545892821	0.71361	27
6H	545896109	0.71361	27
6H	545896972	0.71361	27
6H	545900494	0.71361	27
6H	545902147	0.71361	27
6H	545904044	0.71361	27
6H	545907231	0.71361	27
6H	546159647	0.824963	20
6H	553764120	0.997029	13
6H	553810441	0.997029	13
6H	553811405	0.997029	13
6H	553819190	0.997029	13
6H	554007209	0.996971	12
6H	554009377	0.996971	12
6H	554009595	0.996971	12
6H	554022713	0.996971	12
6H	554023004	0.996971	12
6H	554098846	0.996971	12
6H	554101865	0.996971	12
6H	554109443	0.996971	12
6H	554113210	0.996971	12
6H	554126714	0.996971	12
6H	554127542	0.996971	12
6H	554130984	0.996971	12
6H	554131945	0.996971	12
6H	554132180	0.996971	12
6H	555736432	0.792668	10
6H	555796612	0.792668	10
6H	555799641	0.792668	10
6H	555952859	0.827794	10
6H	556970709	0.74538	14
6H	557308958	0.608794	16
6H	557389141	0.608794	16
6H	557394226	0.608794	16
6H	557402140	0.608794	16
6H	557402201	0.608794	16
6H	557402652	0.608794	16
6H	557512396	0.608794	16
6H	557514157	0.608794	16
6H	557548975	0.679254	17
6H	557643404	0.76076	23
6H	557648182	0.76076	23
6H	557648986	0.76076	23
6H	557649215	0.76076	23
6H	557650653	0.76076	23
6H	557658738	0.76076	23
6H	557766359	0.76076	23
6H	557769763	0.76076	23
6H	557769828	0.76076	23
6H	557773625	0.76076	23
6H	557816792	0.785548	22
6H	558014575	0.85531	17
6H	558016580	0.85531	17
6H	558037857	0.85531	17
6H	558038527	0.85531	17
6H	558039095	0.85531	17
6H	558070443	0.855713	16
6H	558075259	0.855713	16
6H	558076744	0.855713	16
6H	558089584	0.855713	16
6H	558102484	0.855713	16
6H	558117554	0.855713	16
6H	558118709	0.855713	16
6H	558119796	0.855713	16
6H	558130419	0.855713	16
6H	560964365	0.895503	15
6H	560993554	0.868057	15
6H	561100959	0.881429	16
6H	561101374	0.881429	16
6H	561101383	0.881429	16
6H	561101479	0.881429	16
6H	561102928	0.881429	16
6H	561103246	0.881429	16
6H	561103385	0.881429	16
6H	561105086	0.873612	18
6H	561105226	0.873612	18
6H	561155065	0.866651	19
6H	561157921	0.866651	19
6H	561194539	0.866366	20
6H	561206498	0.866366	20
6H	561454975	0.886675	22
6H	561455181	0.886675	22
6H	561456045	0.886675	22
6H	561457132	0.886675	22
6H	561475524	0.887782	21
6H	561482867	0.887782	21
6H	561570837	0.887734	20
6H	561603764	0.830722	15
6H	561604455	0.830722	15
6H	561606992	0.782879	13
6H	561673684	0.782879	13
7H	2991266	0.645161	10
7H	3044466	0.603509	11
7H	3066591	0.603509	11
7H	3105721	0.603509	11
7H	3112103	0.603509	11
7H	3185442	0.603509	11
7H	3185613	0.603509	11
7H	3206971	0.603509	11
7H	3207169	0.603509	11
7H	3236383	0.603509	11
7H	3237259	0.603509	11
7H	5082977	0.240451	10
7H	5134622	0.344033	11
7H	5134803	0.344033	11
7H	5232947	0.344033	11
7H	5236472	0.344033	11
7H	5237059	0.344033	11
7H	5237132	0.344033	11
7H	5259302	0.344033	11
7H	5400222	0.344033	11
7H	5400888	0.344033	11
7H	5416125	0.344033	11
7H	10950148	0.710622	19
7H	10981349	0.73166	18
7H	10986607	0.73166	18
7H	11095937	0.620865	23
7H	11096179	0.620865	23
7H	11103651	0.620865	23
7H	11104152	0.620865	23
7H	11104213	0.620865	23
7H	11109743	0.620865	23
7H	11111109	0.620865	23
7H	11114995	0.620865	23
7H	11116106	0.620865	23
7H	11194712	0.620865	23
7H	11198012	0.620865	23
7H	11206186	0.620865	23
7H	11238465	0.620865	23
7H	11238771	0.620865	23
7H	11244132	0.620865	23
7H	11244912	0.620865	23
7H	11250465	0.620865	23
7H	11251380	0.620865	23
7H	11262611	0.620865	23
7H	11262811	0.620865	23
7H	11290406	0.656075	26
7H	11290526	0.656075	26
7H	11324666	0.656075	26
7H	11325051	0.656075	26
7H	11517875	0.647687	27
7H	11518720	0.647687	27
7H	11530275	0.647687	27
7H	11552596	0.647687	27
7H	11591887	0.647687	27
7H	11787521	0.581543	13
7H	11788005	0.581543	13
7H	11788158	0.581543	13
7H	13856874	0.69264	12
7H	13878365	0.673983	11
7H	13881267	0.673983	11
7H	14017415	0.789111	13
7H	14105492	0.799827	10
7H	14105833	0.799827	10
7H	14161244	0.799827	10
7H	14161361	0.799827	10
7H	14163261	0.799827	10
7H	14196477	0.799827	10
7H	14197819	0.799827	10
7H	14229602	0.799827	10
7H	14246844	0.799827	10
7H	14369088	0.722632	10
7H	14372674	0.722632	10
7H	14414713	0.71312	12
7H	14442746	0.767421	14
7H	14443523	0.767421	14
7H	14444180	0.767421	14
7H	14444648	0.767421	14
7H	14445672	0.767421	14
7H	14496875	0.767421	14
7H	14507496	0.799855	15
7H	14507644	0.799855	15
7H	14813646	0.866904	16
7H	14815659	0.866904	16
7H	14890240	0.85649	15
7H	14890370	0.85649	15
7H	14923801	0.856265	16
7H	14924367	0.856265	16
7H	15005403	0.842973	16
7H	15077261	0.851542	15
7H	15078467	0.851542	15
7H	15171340	0.841104	18
7H	15208160	0.841104	18
7H	15208984	0.841104	18
7H	15224157	0.841104	18
7H	15251970	0.841104	18
7H	15413818	0.856811	15
7H	15417051	0.856811	15
7H	15439353	0.858252	13
7H	15441192	0.858252	13
7H	15496683	0.858252	13
7H	18532497	0.426834	15
7H	18532774	0.426834	15
7H	18532911	0.426834	15
7H	18654622	0.426834	15
7H	18668238	0.426834	15
7H	18668361	0.426834	15
7H	18694935	0.426834	15
7H	18719354	0.426834	15
7H	18719381	0.426834	15
7H	18719771	0.426834	15
7H	18781845	0.426834	15
7H	18785300	0.426834	15
7H	18860030	0.122829	11
7H	18867743	0.122829	11
7H	18870495	0.122829	11
7H	18877941	0.122829	11
7H	18878048	0.122829	11
7H	18994163	0.122829	11
7H	18994254	0.122829	11
7H	19010307	0.122829	11
7H	19010683	0.122829	11
7H	20892919	0.911021	14
7H	20895632	0.911021	14
7H	20900836	0.911021	14
7H	21048056	0.911021	14
7H	24332472	0.424427	21
7H	24345646	0.424427	21
7H	26608982	0.818021	18
7H	27075014	0.899504	14
7H	27081690	0.899504	14
7H	27082462	0.899504	14
7H	27091797	0.899504	14
7H	27497954	0.678989	12
7H	27534132	0.678989	12
7H	27534997	0.678989	12
7H	27536136	0.678989	12
7H	27661681	0.677898	14
7H	27774377	0.685484	17
7H	27818652	0.543422	14
7H	27941877	0.507963	13
7H	27943446	0.507963	13
7H	27943908	0.507963	13
7H	27946558	0.507963	13
7H	27947886	0.507963	13
7H	27948506	0.507963	13
7H	27950766	0.507963	13
7H	27951149	0.507963	13
7H	27951564	0.507963	13
[truncated: 266 more rows]
