# Supplementary material for: Multi-population GWAS detects robust marker associations in a newly established six-rowed winter barley breeding program
Source: Heredity (Edinb). 2024 Nov 28;134(1):33–48. doi: 10.1038/s41437-024-00733-x (PMC11724117; doi:10.1038/s41437-024-00733-x)
Supplement: Supplementary file 12 — Table S10 [file 41437_2024_733_MOESM12_ESM.xlsx]

## Sheet: Table S10
Table S10. Genome-wide linkage phase similarities (LPS) between 2RW and 2RS in windows of 1 Mbp.
Chromosome	Mid-interval position	LPS	# SNP pairs
1H	50071	0.554415	11
1H	50466	0.554415	11
1H	50567	0.554415	11
1H	77823	0.554415	11
1H	133177	0.554415	11
1H	133378	0.554415	11
1H	148231	0.554415	11
1H	148231	0.554415	11
1H	154485	0.554415	11
1H	157148	0.554415	11
1H	157168	0.554415	11
1H	158538	0.554415	11
1H	162656	0.554415	11
1H	174142	0.634457	16
1H	175419	0.634457	16
1H	179268	0.634457	16
1H	376847	0.586901	17
1H	378264	0.586901	17
1H	378487	0.586901	17
1H	382633	0.586901	17
1H	411227	0.586901	17
1H	1617523	0.493794	21
1H	1621118	0.493794	21
1H	1633176	0.493794	21
1H	1633947	0.493794	21
1H	1710304	0.221157	21
1H	1712440	0.221157	21
1H	1727234	0.221157	21
1H	1727678	0.221157	21
1H	1727905	0.221157	21
1H	1918481	0.207715	24
1H	2061654	0.277593	20
1H	2062256	0.277593	20
1H	2085992	0.311237	23
1H	2086249	0.311237	23
1H	2086344	0.311237	23
1H	2106383	0.311523	24
1H	2175949	0.156227	20
1H	2205939	0.156227	20
1H	4485362	0.868443	16
1H	4487316	0.868443	16
1H	4510722	0.868443	16
1H	4511443	0.868443	16
1H	4514812	0.868443	16
1H	4883922	0.719167	29
1H	4890270	0.694772	26
1H	4890547	0.694772	26
1H	4909383	0.694772	26
1H	4919704	0.697171	24
1H	4920415	0.697171	24
1H	4920840	0.697171	24
1H	4943342	0.687538	23
1H	4943568	0.687538	23
1H	5011081	0.613833	21
1H	5059375	0.577264	20
1H	5060170	0.577264	20
1H	5067807	0.577264	20
1H	5069232	0.577264	20
1H	5095647	0.577264	20
1H	5095780	0.577264	20
1H	5100884	0.577264	20
1H	5111178	0.577264	20
1H	5111609	0.577264	20
1H	5152405	0.577264	20
1H	5153318	0.577264	20
1H	5153612	0.577264	20
1H	5160945	0.577264	20
1H	5331636	0.576802	22
1H	5332598	0.576802	22
1H	5346091	0.576802	22
1H	5348134	0.576802	22
1H	5365382	0.576802	22
1H	5368892	0.576802	22
1H	5368904	0.576802	22
1H	5500333	0.562933	20
1H	5500415	0.562933	20
1H	5501378	0.562933	20
1H	5708723	0.592397	24
1H	5711952	0.592397	24
1H	5720863	0.592397	24
1H	5723083	0.592397	24
1H	5723290	0.592397	24
1H	5757810	0.592397	24
1H	5898218	0.649944	17
1H	5898819	0.649944	17
1H	5982577	0.649944	17
1H	6053802	0.64989	16
1H	6054145	0.64989	16
1H	6054582	0.64989	16
1H	6057207	0.64989	16
1H	6057567	0.64989	16
1H	6143579	0.64989	16
1H	6144332	0.64989	16
1H	6144602	0.64989	16
1H	6145631	0.64989	16
1H	6146376	0.64989	16
1H	6146436	0.64989	16
1H	6146761	0.64989	16
1H	6155113	0.64989	16
1H	6157337	0.64989	16
1H	7857920	0.491635	17
1H	7944219	0.491635	17
1H	7944409	0.491635	17
1H	8054913	0.471199	19
1H	8054914	0.471199	19
1H	8055023	0.471199	19
1H	8217429	0.749742	15
1H	8217576	0.749742	15
1H	8317301	0.736703	12
1H	8317682	0.736703	12
1H	8320560	0.736703	12
1H	8353356	0.736703	12
1H	8354464	0.736703	12
1H	8355404	0.736703	12
1H	8356337	0.736703	12
1H	8356747	0.736703	12
1H	8357409	0.736703	12
1H	8520542	0.540428	14
1H	8528372	0.540428	14
1H	8646104	0.510283	12
1H	8648910	0.510283	12
1H	8865961	0.408694	14
1H	8866111	0.408694	14
1H	8875434	0.408694	14
1H	8875664	0.408694	14
1H	8877438	0.408694	14
1H	8877883	0.408694	14
1H	8936529	0.371515	19
1H	8937818	0.371515	19
1H	9050501	0.381871	18
1H	9057068	0.381871	18
1H	9313685	0.408847	19
1H	9315478	0.408847	19
1H	9318162	0.408847	19
1H	9318735	0.408847	19
1H	9331705	0.408847	19
1H	9334991	0.408847	19
1H	9335094	0.408847	19
1H	9335281	0.408847	19
1H	9335678	0.408847	19
1H	9411574	0.432449	17
1H	9413945	0.432449	17
1H	9415078	0.432449	17
1H	9415219	0.432449	17
1H	9415239	0.432449	17
1H	9499104	0.432449	17
1H	9611871	0.46232	18
1H	9612969	0.46232	18
1H	9621928	0.46232	18
1H	9622000	0.46232	18
1H	9754590	0.632519	20
1H	11469588	0.631609	13
1H	11495849	0.631609	13
1H	11496024	0.631609	13
1H	11496075	0.631609	13
1H	11545369	0.631609	13
1H	11546728	0.631609	13
1H	11546826	0.631609	13
1H	11626744	0.631609	13
1H	11629114	0.631609	13
1H	11796531	0.683109	12
1H	11796919	0.683109	12
1H	11797028	0.683109	12
1H	11797330	0.683109	12
1H	11802510	0.683109	12
1H	11809787	0.683109	12
1H	11835774	0.683109	12
1H	11835977	0.683109	12
1H	11857415	0.683109	12
1H	11882312	0.683109	12
1H	14260827	0.916104	12
1H	14318844	0.916104	12
1H	14646973	0.564518	15
1H	14648543	0.564518	15
1H	14659271	0.563004	14
1H	14659867	0.563004	14
1H	14667925	0.563004	14
1H	14713074	0.563004	14
1H	14714638	0.563004	14
1H	14715520	0.563004	14
1H	14717580	0.563004	14
1H	14717624	0.563004	14
1H	14720866	0.563004	14
1H	14723683	0.563004	14
1H	14726415	0.563004	14
1H	14726688	0.563004	14
1H	14738318	0.563004	14
1H	14738338	0.563004	14
1H	14738390	0.563004	14
1H	14843498	0.564563	12
1H	14848407	0.564563	12
1H	14848641	0.564563	12
1H	15080236	0.695809	16
1H	15080340	0.695809	16
1H	15080880	0.695809	16
1H	15093473	0.695809	16
1H	15094981	0.695809	16
1H	20454751	0.592474	14
1H	20455004	0.592474	14
1H	20591394	0.627973	15
1H	20591394	0.627973	15
1H	20592358	0.627973	15
1H	20593008	0.627973	15
1H	20593132	0.627973	15
1H	20593336	0.627973	15
1H	20664479	0.681737	13
1H	20781754	0.681737	13
1H	20819032	0.681737	13
1H	20913707	0.681737	13
1H	20914505	0.681737	13
1H	20914630	0.681737	13
1H	20915150	0.681737	13
1H	20918588	0.681737	13
1H	20931088	0.681737	13
1H	20940996	0.681737	13
1H	20941724	0.681737	13
1H	20945640	0.681737	13
1H	20985543	0.686599	11
1H	485524391	0.884117	18
1H	485524519	0.884117	18
1H	485528299	0.884117	18
1H	485528498	0.884117	18
1H	485530018	0.884117	18
1H	485531887	0.884117	18
1H	485544016	0.884117	18
1H	490272196	0.946556	19
1H	490293320	0.946556	19
1H	490294393	0.946556	19
1H	490325645	0.948392	21
1H	490357977	0.948392	21
1H	490366222	0.948392	21
1H	490371499	0.948392	21
1H	490400445	0.948392	21
1H	490400653	0.948392	21
1H	490415830	0.948392	21
1H	490505640	0.957141	19
1H	490506343	0.957141	19
1H	490626522	0.952203	20
1H	490770575	0.940567	16
1H	497407543	0.828142	11
1H	497465941	0.847125	12
1H	497466779	0.847125	12
1H	497466841	0.847125	12
1H	497467527	0.847125	12
1H	497467851	0.847125	12
1H	497474096	0.847125	12
1H	497490856	0.847125	12
1H	497492008	0.847125	12
1H	497615249	0.847125	12
1H	497640862	0.847125	12
1H	497745933	0.711357	13
1H	497746442	0.711357	13
1H	497748560	0.741612	14
1H	497802523	0.741612	14
1H	497803826	0.741612	14
1H	497831880	0.771089	15
1H	497938814	0.80809	16
1H	499199752	0.835272	16
1H	499261711	0.835272	16
1H	499284958	0.835272	16
1H	499285078	0.835272	16
1H	499318379	0.835272	16
1H	499360297	0.835272	16
1H	499360881	0.835272	16
1H	499370443	0.835272	16
1H	499551754	0.798237	18
1H	499570476	0.81049	19
1H	499570944	0.81049	19
1H	499876138	0.886929	15
1H	499877210	0.886929	15
1H	500021901	0.886929	15
1H	500045435	0.896297	16
1H	500058775	0.898492	15
1H	500366323	0.851724	12
1H	500367435	0.851724	12
1H	500459028	0.894727	14
1H	500541940	0.866576	15
1H	500735576	0.685863	14
1H	500740871	0.685863	14
1H	500741372	0.685863	14
1H	508012711	0.93933	26
1H	508013051	0.93933	26
1H	508013604	0.93933	26
1H	508062444	0.93933	26
1H	508062991	0.93933	26
1H	508078358	0.93933	26
1H	508080590	0.93933	26
1H	508204500	0.958247	20
1H	508233170	0.958247	20
1H	508324937	0.953071	17
1H	508413051	0.953071	17
1H	508413925	0.953071	17
1H	508416524	0.953071	17
1H	508438498	0.953071	17
1H	508440202	0.953071	17
1H	508461259	0.953071	17
1H	508463491	0.953071	17
1H	508464105	0.953071	17
1H	508501257	0.955868	18
1H	508503328	0.955868	18
1H	508542246	0.974056	15
1H	512145315	0.899312	17
1H	512206491	0.899312	17
1H	512239423	0.892902	16
1H	512240014	0.892902	16
1H	512616476	0.857794	14
1H	512616594	0.857794	14
1H	512622481	0.857794	14
1H	512633783	0.857794	14
1H	512906513	0.724107	14
1H	512945629	0.724107	14
1H	512948283	0.724107	14
1H	514737157	0.8811	15
1H	514737261	0.8811	15
1H	514739705	0.8811	15
1H	514807956	0.872795	16
1H	514808004	0.872795	16
1H	514910787	0.872565	16
1H	515112190	0.854954	17
1H	515209474	0.844039	15
1H	515209944	0.844039	15
1H	515210282	0.844039	15
1H	515213871	0.844039	15
1H	515213893	0.844039	15
1H	515607899	0.649149	17
1H	515607995	0.649149	17
1H	515611965	0.649149	17
2H	2466388	0.945792	19
2H	2466511	0.945792	19
2H	2507309	0.945792	19
2H	2583493	0.945927	20
2H	2601632	0.945927	20
2H	2602467	0.945927	20
2H	2652314	0.945927	20
2H	2652688	0.945927	20
2H	2654583	0.945927	20
2H	2864870	0.887217	17
2H	2868496	0.887217	17
2H	2873385	0.887217	17
2H	2875218	0.887614	18
2H	2876149	0.887614	18
2H	2882414	0.887614	18
2H	2914506	0.887614	18
2H	3036619	0.843439	18
2H	5314149	0.794314	16
2H	5316510	0.794314	16
2H	5318147	0.794314	16
2H	5318346	0.794314	16
2H	5319227	0.794314	16
2H	5319604	0.794314	16
2H	5547990	0.794314	16
2H	5550004	0.794314	16
2H	8923618	0.612537	17
2H	8924375	0.612537	17
2H	9020332	0.612537	17
2H	9020503	0.612537	17
2H	9033388	0.612537	17
2H	9040750	0.612537	17
2H	9041149	0.612537	17
2H	9041569	0.612537	17
2H	9042316	0.612537	17
2H	9046302	0.612537	17
2H	9046661	0.612537	17
2H	9048658	0.612537	17
2H	9210959	0.707985	19
2H	9217852	0.707985	19
2H	9270853	0.739757	20
2H	9314302	0.739757	20
2H	9378635	0.76681	21
2H	9403720	0.768985	20
2H	9427676	0.78425	18
2H	10469464	0.749162	19
2H	10474577	0.749162	19
2H	10564446	0.749014	20
2H	10631966	0.70732	22
2H	10634373	0.70732	22
2H	10636558	0.70732	22
2H	10639881	0.70732	22
2H	10640515	0.70732	22
2H	10675800	0.70732	22
2H	10682012	0.70732	22
2H	10712961	0.70732	22
2H	10785797	0.739208	26
2H	10788196	0.739208	26
2H	10818437	0.739208	26
2H	10818592	0.739208	26
2H	10818889	0.739208	26
2H	10824082	0.739208	26
2H	10824761	0.739208	26
2H	10824974	0.739208	26
2H	10825928	0.739208	26
2H	10971647	0.745064	32
2H	10972473	0.745064	32
2H	10988660	0.746361	31
2H	11119786	0.739081	31
2H	11119967	0.739081	31
2H	11127501	0.739081	31
2H	11128546	0.739081	31
2H	11221248	0.759796	23
2H	11234883	0.759796	23
2H	11236797	0.759796	23
2H	11236868	0.759796	23
2H	11373382	0.745913	19
2H	11374847	0.745913	19
2H	11376998	0.745913	19
2H	11377984	0.745913	19
2H	11380093	0.745913	19
2H	11447000	0.745913	19
2H	11459419	0.745913	19
2H	11459593	0.745913	19
2H	11459861	0.745913	19
2H	11531975	0.737212	21
2H	11813925	0.663347	24
2H	11814825	0.663347	24
2H	11841315	0.663347	24
2H	11905911	0.679396	20
2H	11988398	0.635607	17
2H	11988666	0.635607	17
2H	11988843	0.635607	17
2H	11993328	0.635607	17
2H	11993835	0.635607	17
2H	12035091	0.778783	16
2H	12035354	0.778783	16
2H	12072421	0.778783	16
2H	12073365	0.778783	16
2H	12074012	0.778783	16
2H	12076022	0.778783	16
2H	12100507	0.778783	16
2H	12103370	0.778783	16
2H	12105568	0.778783	16
2H	12176829	0.778783	16
2H	12176925	0.778783	16
2H	12199301	0.778783	16
2H	12199358	0.778783	16
2H	12229015	0.778783	16
2H	12391698	0.702588	21
2H	14982574	0.837427	15
2H	14995714	0.837427	15
2H	15023082	0.837427	15
2H	15252253	0.714452	16
2H	15270162	0.714452	16
2H	15316554	0.714452	16
2H	15319516	0.714452	16
2H	15325324	0.714452	16
2H	15326103	0.714452	16
2H	15326483	0.714452	16
2H	15326702	0.714452	16
2H	15335181	0.714452	16
2H	15336084	0.714452	16
2H	15356976	0.714452	16
2H	15357196	0.714452	16
2H	15357463	0.714452	16
2H	15357772	0.714452	16
2H	15357899	0.714452	16
2H	15360854	0.714452	16
2H	15626383	0.443017	13
2H	15668012	0.443017	13
2H	15670073	0.443017	13
2H	15676421	0.443017	13
2H	15679576	0.443017	13
2H	15688533	0.443017	13
2H	15689264	0.443017	13
2H	16617342	0.779732	19
2H	16618668	0.779732	19
2H	16687011	0.771269	20
2H	16689167	0.771269	20
2H	16689340	0.771269	20
2H	16692455	0.771269	20
2H	16692807	0.771269	20
2H	16693065	0.771269	20
2H	16693140	0.771269	20
2H	16808604	0.771269	20
2H	16809819	0.771269	20
2H	16812857	0.771269	20
2H	16856297	0.743902	23
2H	16975438	0.743902	23
2H	16975557	0.743902	23
2H	16977406	0.743902	23
2H	16978608	0.743902	23
2H	16979434	0.743902	23
2H	16991735	0.743902	23
2H	16991842	0.743902	23
2H	17001197	0.743902	23
2H	17084050	0.743902	23
2H	17108538	0.743902	23
2H	17144440	0.711207	21
2H	17145713	0.711207	21
2H	17194872	0.716768	15
2H	17195578	0.716768	15
2H	17226085	0.716768	15
2H	17260974	0.716768	15
2H	17317652	0.558026	12
2H	17317976	0.558026	12
2H	17331809	0.558026	12
2H	17690885	0.377443	14
2H	17896072	0.687692	15
2H	17910531	0.687692	15
2H	17947069	0.687692	15
2H	17948600	0.687692	15
2H	17949576	0.687692	15
2H	17975396	0.687692	15
2H	17977115	0.687692	15
2H	18063790	0.687692	15
2H	18121355	0.665931	16
2H	18127360	0.665931	16
2H	18127510	0.665931	16
2H	18144890	0.665931	16
2H	18145200	0.665931	16
2H	18145675	0.665931	16
2H	18146309	0.665931	16
2H	18214781	0.709586	15
2H	18214810	0.709586	15
2H	18220509	0.709586	15
2H	18223127	0.709586	15
2H	18223190	0.709586	15
2H	18224963	0.709586	15
2H	18242339	0.709586	15
2H	18243579	0.709586	15
2H	18263091	0.709586	15
2H	18263289	0.709586	15
2H	18264206	0.709586	15
2H	18266277	0.709586	15
2H	18591095	0.722177	12
2H	19553259	0.260664	14
2H	19560662	0.301544	13
2H	19561764	0.301544	13
2H	19563327	0.301544	13
2H	19635325	0.301544	13
2H	19637657	0.301544	13
2H	19641155	0.372697	11
2H	19838789	0.633417	11
2H	19839495	0.633417	11
2H	19843195	0.633417	11
2H	19844339	0.633417	11
2H	19876428	0.633417	11
2H	19876768	0.633417	11
2H	19946545	0.633417	11
2H	19974355	0.633417	11
2H	19974623	0.633417	11
2H	19974820	0.633417	11
2H	20022576	0.633417	11
2H	23772722	0.831411	12
2H	23829110	0.831411	12
2H	23829388	0.831411	12
2H	23831227	0.831411	12
2H	23831824	0.831411	12
2H	28055971	0.870889	15
2H	28069859	0.870889	15
2H	28070046	0.870889	15
2H	28071858	0.870889	15
2H	43624235	0.925962	19
2H	43624648	0.925962	19
2H	43624667	0.925962	19
2H	43626923	0.925962	19
2H	43699641	0.893289	19
2H	43701868	0.893289	19
2H	43706714	0.893289	19
2H	43855314	0.890873	19
2H	43858256	0.890873	19
2H	43974778	0.890873	19
2H	44084216	0.906948	21
2H	615015011	0.833512	19
2H	615110098	0.821446	19
2H	615159849	0.821446	19
2H	615164406	0.777613	17
2H	615167228	0.777613	17
2H	615186373	0.777613	17
2H	615298011	0.777613	17
2H	615302437	0.777613	17
2H	618215556	0.753454	17
2H	618249872	0.753454	17
2H	618251677	0.753454	17
2H	618253874	0.753454	17
2H	618255090	0.753454	17
2H	618320172	0.753454	17
2H	618320948	0.753454	17
2H	618321090	0.753454	17
2H	618423741	0.753454	17
2H	618432081	0.753454	17
2H	618432764	0.753454	17
2H	618446620	0.753454	17
2H	618549379	0.707813	16
2H	618549756	0.707813	16
2H	618674513	0.707813	16
2H	618676537	0.707813	16
2H	618715171	0.688119	19
2H	618715239	0.688119	19
2H	618717092	0.688125	18
2H	620082736	0.688204	19
2H	620085206	0.688204	19
2H	620196503	0.629654	18
2H	620196921	0.629654	18
2H	620306540	0.649465	19
2H	620314221	0.649465	19
2H	620319189	0.649465	19
2H	620378491	0.717154	21
2H	620401099	0.717154	21
2H	620401663	0.717154	21
2H	620408862	0.717154	21
2H	620545666	0.797936	19
2H	620568162	0.797936	19
2H	620572668	0.797936	19
2H	620576002	0.797936	19
2H	620664017	0.808666	23
2H	620787423	0.779867	23
2H	620870935	0.793337	21
2H	620873417	0.793337	21
2H	620928988	0.820963	19
2H	620929162	0.820963	19
2H	620992991	0.820963	19
2H	621104195	0.791665	18
2H	621106831	0.791665	18
2H	621108401	0.791665	18
2H	621124808	0.791665	18
2H	621125174	0.791665	18
2H	621125570	0.791665	18
2H	621131357	0.791665	18
2H	621135645	0.791665	18
2H	621222510	0.788266	17
2H	621241774	0.724988	21
2H	621420379	0.585343	23
2H	621542844	0.41817	23
2H	621544299	0.410078	24
2H	621582500	0.410078	24
2H	621585447	0.410078	24
2H	621599922	0.410078	24
2H	621724448	0.307853	18
2H	621724579	0.307853	18
2H	621726583	0.307853	18
2H	621727605	0.307853	18
2H	621773640	0.258376	17
2H	621773979	0.258376	17
2H	621774262	0.258376	17
2H	621780280	0.258376	17
2H	621780305	0.258376	17
2H	621781307	0.258376	17
2H	621785851	0.258376	17
2H	621829981	0.258376	17
2H	621833000	0.258376	17
2H	621961568	0.379935	22
2H	621962622	0.379935	22
2H	622001279	0.38513	23
2H	622035585	0.38513	23
2H	622043397	0.396897	22
2H	622129569	0.390073	20
2H	622250736	0.355274	17
2H	622252162	0.355274	17
2H	650510649	0.950713	13
2H	650510789	0.950713	13
2H	650512028	0.950713	13
2H	657076687	0.637935	12
2H	657077507	0.637935	12
2H	657121688	0.638511	11
2H	657137557	0.638511	11
2H	657138343	0.638511	11
2H	657154225	0.638511	11
2H	657154288	0.638511	11
2H	657244439	0.650667	14
2H	657275508	0.650667	14
2H	657286729	0.650667	14
2H	657303490	0.650667	14
2H	657325224	0.642642	18
2H	657380942	0.697453	19
2H	657410889	0.697453	19
2H	657440346	0.691639	21
2H	657441330	0.691639	21
2H	657547116	0.691639	21
2H	657663360	0.662733	17
2H	657663590	0.662733	17
2H	657690444	0.629802	19
3H	1617768	0.604344	18
3H	1618329	0.604344	18
3H	1668436	0.605491	17
3H	1782756	0.667848	27
3H	1799552	0.667848	27
3H	1799812	0.667848	27
3H	1875854	0.696821	29
3H	1977107	0.667566	31
3H	1987276	0.667566	31
3H	2025578	0.66429	33
3H	2031478	0.66429	33
3H	2031651	0.66429	33
3H	2031700	0.66429	33
3H	2043874	0.648484	37
3H	2044901	0.648484	37
3H	2093192	0.645059	40
3H	2098472	0.645059	40
3H	2100480	0.645059	40
3H	2100677	0.645059	40
3H	2115284	0.645059	40
3H	2188074	0.620352	39
3H	2188203	0.620352	39
3H	2189476	0.620352	39
3H	2191103	0.620352	39
3H	2197422	0.620352	39
3H	2199440	0.620352	39
3H	2203646	0.592577	40
3H	2208551	0.592577	40
3H	2211010	0.592577	40
3H	2212691	0.592577	40
3H	2352229	0.603474	37
3H	2366474	0.603474	37
3H	2396587	0.602499	36
3H	2406436	0.605196	37
3H	2499333	0.648011	35
3H	2500456	0.648011	35
3H	2536437	0.662409	33
3H	2536494	0.662409	33
3H	2536548	0.662409	33
3H	2536811	0.662409	33
3H	2554265	0.662359	31
3H	2554831	0.662359	31
3H	2557677	0.662359	31
3H	2616197	0.569439	26
3H	2656061	0.569439	26
3H	2657341	0.569439	26
3H	2657439	0.569439	26
3H	2699853	0.626537	23
3H	2699958	0.626537	23
3H	2700697	0.626537	23
3H	2715353	0.544325	19
3H	2762743	0.544325	19
3H	2852230	0.51275	18
3H	2857549	0.51275	18
3H	2905074	0.584482	16
3H	3481182	0.777683	10
3H	3485267	0.777683	10
3H	3654648	0.777683	10
3H	3654773	0.777683	10
3H	5720670	0.720651	11
3H	5720670	0.720651	11
3H	5720783	0.720651	11
3H	5723647	0.720651	11
3H	5725856	0.720651	11
3H	5823676	0.601205	14
3H	5826095	0.601205	14
3H	5828469	0.601205	14
3H	5930239	0.600355	15
3H	5930248	0.600355	15
3H	5930546	0.600355	15
3H	5974099	0.600355	15
3H	5977640	0.600355	15
3H	5985766	0.600355	15
3H	5985848	0.600355	15
3H	6032885	0.600355	15
3H	6034424	0.600355	15
3H	6098677	0.600355	15
3H	6098759	0.600355	15
3H	6098759	0.600355	15
3H	6182296	0.600355	15
3H	6257342	0.601065	14
3H	6260908	0.601065	14
3H	6260961	0.601065	14
3H	6261438	0.601065	14
3H	6339215	0.514583	13
3H	6356087	0.514583	13
3H	20110871	0.351911	12
3H	20115988	0.351911	12
3H	20182073	0.351911	12
3H	20182739	0.351911	12
3H	20303882	0.351911	12
3H	20314756	0.351911	12
3H	20315575	0.351911	12
3H	20369799	0.348724	13
3H	20378459	0.45113	14
3H	20390429	0.45113	14
3H	20391902	0.45113	14
3H	20397435	0.45113	14
3H	20531859	0.34878	13
3H	20532056	0.34878	13
3H	20532589	0.34878	13
3H	20535200	0.34878	13
3H	20682697	0.34878	13
3H	20860637	0.803147	13
3H	26424640	0.72195	22
3H	26434632	0.72195	22
3H	26469934	0.72195	22
3H	26675683	0.735101	25
3H	26677765	0.735101	25
3H	26679698	0.735101	25
3H	26682961	0.735101	25
3H	26686550	0.735101	25
3H	26711929	0.729703	24
3H	26716240	0.729703	24
3H	26738351	0.748889	25
3H	26789705	0.729608	24
3H	26790563	0.729608	24
3H	26823056	0.729608	24
3H	26824507	0.729608	24
3H	26824816	0.729608	24
3H	26826002	0.729608	24
3H	26828056	0.729608	24
3H	26829439	0.729608	24
3H	26829768	0.729608	24
3H	26983213	0.669924	23
3H	27100504	0.644811	24
3H	27100691	0.644811	24
3H	27139926	0.644811	24
3H	27237194	0.657441	17
3H	27237402	0.657441	17
3H	27237522	0.657441	17
3H	511426798	0.812671	13
3H	511428153	0.812671	13
3H	511429612	0.812671	13
3H	511438473	0.812671	13
3H	511439708	0.812671	13
3H	511555285	0.700831	13
3H	511557428	0.700831	13
3H	511577646	0.700831	13
3H	553495612	0.379818	13
3H	553499681	0.379818	13
3H	553602987	0.379818	13
3H	581686624	0.980394	17
3H	597053657	0.979047	12
3H	597054315	0.979047	12
3H	597059471	0.979047	12
3H	597059864	0.979047	12
3H	597067284	0.979047	12
3H	597068094	0.979047	12
3H	597069956	0.979047	12
3H	597070219	0.979047	12
3H	597092960	0.979047	12
3H	597093419	0.979047	12
3H	597195164	0.979047	12
3H	597195625	0.979047	12
3H	597198832	0.979047	12
3H	597296227	0.968613	13
3H	597350890	0.968613	13
3H	597545402	0.836754	19
3H	597545930	0.836754	19
3H	597547825	0.836754	19
3H	597550115	0.836754	19
3H	597709274	0.692427	13
3H	597709446	0.692427	13
3H	597712965	0.692427	13
3H	597713031	0.692427	13
3H	597742600	0.692427	13
3H	597855135	0.692429	12
3H	597873773	0.692429	12
3H	597875168	0.692429	12
3H	597912115	0.692429	12
3H	597915117	0.692429	12
3H	597917332	0.692429	12
3H	604156891	0.748438	18
3H	604157208	0.748438	18
3H	604158991	0.748438	18
3H	604166910	0.748438	18
3H	604169315	0.748438	18
3H	604194965	0.748438	18
3H	604195104	0.748438	18
3H	604196254	0.748438	18
3H	604200819	0.748438	18
3H	604285392	0.748438	18
3H	604310982	0.748438	18
3H	604311852	0.748438	18
3H	604322932	0.748438	18
3H	604361665	0.726536	17
3H	606232805	0.864443	18
3H	606233081	0.864443	18
3H	606233108	0.864443	18
3H	610203073	0.550095	17
3H	610207516	0.550095	17
3H	610211802	0.550095	17
3H	610213878	0.550095	17
3H	610214241	0.550095	17
3H	610215270	0.550095	17
3H	617362722	0.859316	19
3H	617480642	0.891975	23
3H	617480699	0.891975	23
3H	617481255	0.891975	23
3H	617618806	0.891975	23
3H	617619008	0.891975	23
3H	617761888	0.878555	22
3H	617763089	0.878555	22
3H	617764230	0.878555	22
3H	617764987	0.878555	22
3H	617804621	0.878555	22
3H	617807635	0.878555	22
3H	617839715	0.878555	22
3H	617841707	0.878555	22
3H	617842712	0.878555	22
3H	617854746	0.878555	22
3H	617855506	0.878555	22
3H	617856741	0.878555	22
3H	617919109	0.870693	21
3H	617932465	0.870693	21
3H	617937765	0.870693	21
3H	617944147	0.870693	21
3H	617966744	0.870693	21
3H	618081501	0.858366	18
3H	618177030	0.897373	16
3H	618266185	0.904964	12
3H	618306204	0.905004	11
4H	209896	0.39204	15
4H	250928	0.39204	15
4H	279748	0.39204	15
4H	389443	0.39204	15
4H	396442	0.39204	15
4H	398007	0.39204	15
4H	404593	0.39204	15
4H	404887	0.39204	15
4H	405861	0.39204	15
4H	433451	0.39204	15
4H	434097	0.39204	15
4H	460527	0.39204	15
4H	460978	0.39204	15
4H	461263	0.39204	15
4H	461540	0.39204	15
4H	462248	0.39204	15
4H	462384	0.39204	15
4H	462574	0.39204	15
4H	477882	0.39204	15
4H	479636	0.39204	15
4H	489536	0.39204	15
4H	491072	0.39204	15
4H	1367710	0.874094	17
4H	1368427	0.874094	17
4H	1371889	0.874094	17
4H	1373157	0.874094	17
4H	1374649	0.874094	17
4H	1378269	0.874094	17
4H	1378605	0.874094	17
4H	1378989	0.874094	17
4H	1380067	0.874094	17
4H	1394856	0.874094	17
4H	1400109	0.874094	17
4H	1403519	0.874094	17
4H	1406346	0.874094	17
4H	1406494	0.874094	17
4H	1444583	0.874094	17
4H	1579687	0.852098	21
4H	1580942	0.852098	21
4H	1590006	0.852098	21
4H	1640464	0.852098	21
4H	1670355	0.852098	21
4H	2288911	0.76506	13
4H	2308581	0.76506	13
4H	2317047	0.76506	13
4H	2317370	0.76506	13
4H	2426221	0.76506	13
4H	3852032	0.8001	18
4H	3940082	0.840532	15
4H	4157807	0.849093	17
4H	4157966	0.849093	17
4H	4225437	0.865114	18
4H	4227269	0.865114	18
4H	4266951	0.865114	18
4H	4267797	0.865114	18
4H	4269677	0.865114	18
4H	4279671	0.865114	18
4H	4283371	0.865114	18
4H	4287853	0.865114	18
4H	4288617	0.865114	18
4H	4288617	0.865114	18
4H	4288951	0.865114	18
4H	4289565	0.865114	18
4H	4319513	0.877876	19
4H	4319814	0.877876	19
4H	4319920	0.877876	19
4H	4326659	0.851738	20
4H	4343378	0.842903	22
4H	4655744	0.854253	23
4H	4655807	0.854253	23
4H	4706155	0.843004	22
4H	4814562	0.779686	13
4H	566348283	0.584793	16
4H	566353923	0.584793	16
4H	566459541	0.584793	16
4H	566561304	0.583277	16
4H	566561407	0.583277	16
4H	566561627	0.583277	16
4H	566569929	0.535165	15
4H	566570259	0.535165	15
4H	566574550	0.535165	15
4H	566586765	0.526865	19
4H	566652371	0.491172	20
4H	566736133	0.491172	20
4H	566741944	0.491172	20
4H	566742805	0.491172	20
4H	566780817	0.491172	20
4H	566780877	0.491172	20
4H	566804259	0.491172	20
4H	566844601	0.491172	20
4H	566846710	0.491172	20
4H	566971215	0.317162	18
4H	566971271	0.317162	18
4H	566971848	0.317162	18
4H	567026108	0.317162	18
4H	567076339	0.100085	14
4H	567081643	0.100085	14
4H	567081740	0.100085	14
4H	567085051	0.100085	14
4H	567110222	0.100085	14
4H	588846069	0.541818	10
4H	588880617	0.521839	11
4H	588890949	0.521839	11
4H	589071147	0.557355	17
4H	589092751	0.557355	17
4H	589199258	0.557355	17
4H	589200245	0.557355	17
4H	589218058	0.557355	17
4H	589219274	0.557355	17
4H	589324094	0.557355	17
4H	589324114	0.557355	17
4H	589324234	0.557355	17
4H	589324234	0.557355	17
4H	589325503	0.557355	17
4H	589326414	0.557355	17
4H	589327220	0.557355	17
4H	589327609	0.557355	17
4H	589327633	0.557355	17
4H	589327639	0.557355	17
4H	589327645	0.557355	17
4H	589327711	0.557355	17
4H	589327735	0.557355	17
4H	589327819	0.557355	17
4H	589327822	0.557355	17
4H	589327837	0.557355	17
4H	589327882	0.557355	17
4H	589327948	0.557355	17
4H	589327953	0.557355	17
4H	589331690	0.557355	17
4H	589332304	0.557355	17
4H	589336036	0.557355	17
4H	589356686	0.557355	17
4H	589397390	0.608131	15
4H	589398576	0.608131	15
4H	589421991	0.608131	15
4H	589422193	0.608131	15
4H	589422361	0.608131	15
4H	589422386	0.608131	15
4H	589426145	0.608131	15
4H	589426145	0.608131	15
4H	589460106	0.608131	15
4H	589470537	0.608131	15
4H	589606429	0.608131	15
4H	597532403	0.452637	14
4H	597533562	0.452637	14
4H	597536429	0.452637	14
4H	603682218	0.980051	14
4H	603690137	0.980051	14
4H	603693189	0.980051	14
4H	604057256	0.91802	17
4H	604057486	0.91802	17
4H	604060280	0.91802	17
4H	604121657	0.91802	17
4H	604125724	0.91802	17
4H	604126076	0.91802	17
4H	604135579	0.91802	17
4H	604136830	0.91802	17
4H	604137202	0.91802	17
4H	604137600	0.91802	17
4H	604172101	0.91802	17
4H	604172189	0.91802	17
4H	604174068	0.91802	17
4H	604178649	0.91802	17
4H	604179406	0.91802	17
4H	604180627	0.91802	17
4H	604184720	0.911707	16
4H	604185738	0.911707	16
4H	604203227	0.922755	14
4H	604216499	0.922755	14
4H	604216519	0.922755	14
4H	604217226	0.922755	14
4H	604228219	0.922755	14
4H	604228224	0.922755	14
4H	604258057	0.922755	14
4H	604259413	0.922755	14
4H	604259661	0.922755	14
4H	604277118	0.922755	14
4H	604325484	0.922755	14
4H	604359092	0.922755	14
5H	2004943	0.842403	18
5H	2007795	0.842403	18
5H	2008618	0.842403	18
5H	2010031	0.842403	18
5H	2012302	0.842403	18
5H	2013132	0.842403	18
5H	2013696	0.842403	18
5H	2014908	0.842403	18
5H	2138330	0.842403	18
5H	2142973	0.842403	18
5H	2143191	0.842403	18
5H	2144298	0.842403	18
5H	2144896	0.842403	18
5H	2223176	0.826815	20
5H	2223176	0.826815	20
5H	2223424	0.826815	20
5H	2223444	0.826815	20
5H	2223994	0.826815	20
5H	2224210	0.826815	20
5H	2224210	0.826815	20
5H	2235040	0.826815	20
5H	2249477	0.826815	20
5H	2251411	0.826815	20
5H	2253780	0.826815	20
5H	2253800	0.826815	20
5H	2253977	0.826815	20
5H	2253977	0.826815	20
5H	2254541	0.826815	20
5H	2254541	0.826815	20
5H	2352204	0.826815	20
5H	2352690	0.826815	20
5H	2353449	0.826815	20
5H	2353449	0.826815	20
5H	2353671	0.826815	20
5H	2353818	0.826815	20
5H	2419150	0.826815	20
5H	2420046	0.826815	20
5H	2421353	0.826815	20
5H	2422314	0.826815	20
5H	2466191	0.826815	20
5H	2467803	0.826815	20
5H	2656664	0.792621	12
5H	2657431	0.792621	12
5H	3681736	0.857891	11
5H	3682090	0.857891	11
5H	3685802	0.857891	11
5H	3686074	0.857891	11
5H	3693898	0.860849	12
5H	4012632	0.816415	14
5H	4125094	0.816415	14
5H	4125425	0.816415	14
5H	4454731	0.863654	10
5H	4454987	0.863654	10
5H	4455215	0.863654	10
5H	4467507	0.863654	10
5H	5494555	0.891293	11
5H	5494699	0.891293	11
5H	5540829	0.891293	11
5H	5567377	0.891293	11
5H	5602242	0.852788	12
5H	5604180	0.852788	12
5H	5605705	0.852788	12
5H	10557273	0.837376	15
5H	10619339	0.837376	15
5H	10698204	0.810411	16
5H	10698289	0.810411	16
5H	10698954	0.810411	16
5H	10701490	0.810411	16
5H	10722356	0.810411	16
5H	10768295	0.813695	17
5H	10770565	0.795426	18
5H	10770763	0.795426	18
5H	10833152	0.795426	18
5H	10885380	0.795426	18
5H	10886580	0.795426	18
5H	10895431	0.795426	18
5H	10977890	0.795426	18
5H	10979582	0.795426	18
5H	10988611	0.795426	18
5H	10988641	0.795426	18
5H	10989222	0.795426	18
5H	10993386	0.795426	18
5H	10995216	0.795426	18
5H	11029477	0.771831	19
5H	11030802	0.771831	19
5H	11031517	0.771831	19
5H	11120248	0.722053	18
5H	11241415	0.671274	18
5H	11269329	0.671274	18
5H	14533192	0.806246	18
5H	14535502	0.806246	18
5H	14536281	0.806246	18
5H	14604163	0.806246	18
5H	14604645	0.806246	18
5H	14713494	0.785331	16
5H	14715278	0.785331	16
5H	14858036	0.785331	16
5H	14882173	0.777321	15
5H	14920199	0.777321	15
5H	14924883	0.777321	15
5H	14925340	0.777321	15
5H	14971882	0.777321	15
5H	14972021	0.777321	15
5H	14975063	0.777321	15
5H	14975774	0.777321	15
5H	14977701	0.777321	15
5H	14992301	0.777321	15
5H	15020901	0.777321	15
5H	15021137	0.777321	15
5H	16809890	0.814921	21
5H	16810933	0.814921	21
5H	16811196	0.814921	21
5H	16811639	0.814921	21
5H	16813090	0.814921	21
5H	16822951	0.814921	21
5H	16825598	0.814921	21
5H	16826385	0.814921	21
5H	16828368	0.814921	21
5H	17018251	0.821068	20
5H	17233738	0.883412	19
5H	17237428	0.883412	19
5H	17237648	0.883412	19
5H	21869729	0.807772	21
5H	21961604	0.788014	19
5H	21963458	0.788014	19
5H	21968906	0.788014	19
5H	22183828	0.753068	18
5H	22192390	0.753068	18
5H	22194948	0.753068	18
5H	22195453	0.753068	18
5H	22195521	0.753068	18
5H	22203384	0.753068	18
5H	22215868	0.753068	18
5H	22270165	0.753068	18
5H	22273638	0.753068	18
5H	22543864	0.730847	17
5H	475447425	0.830053	13
5H	475448651	0.830053	13
5H	475527357	0.830053	13
5H	475824971	0.71029	10
5H	475825776	0.71029	10
5H	475826196	0.71029	10
5H	475830904	0.71029	10
5H	475834738	0.71029	10
5H	485076565	0.585751	16
5H	485076586	0.585751	16
5H	485077908	0.585751	16
5H	485080040	0.585751	16
5H	485081350	0.585751	16
5H	485144210	0.585751	16
5H	485241747	0.530542	15
5H	485247453	0.530542	15
5H	485304951	0.530542	15
5H	485304978	0.530542	15
5H	485308402	0.530542	15
5H	485308478	0.530542	15
5H	485311667	0.530542	15
5H	485528740	0.626874	16
5H	485543237	0.626874	16
5H	485544124	0.626874	16
5H	485544648	0.626874	16
5H	485549835	0.626874	16
5H	485549973	0.626874	16
5H	489518026	0.733159	16
5H	489571838	0.726815	19
5H	489572018	0.726815	19
5H	489572996	0.726815	19
5H	489573865	0.726815	19
5H	489576385	0.726815	19
5H	489780855	0.652615	24
5H	489787147	0.652615	24
5H	489814026	0.652615	24
5H	489815829	0.652615	24
5H	489818045	0.652615	24
5H	489818259	0.652615	24
5H	489911187	0.659586	29
5H	489999509	0.650999	29
5H	489999601	0.650999	29
5H	490010201	0.650999	29
5H	490015977	0.650999	29
5H	490017850	0.650999	29
5H	490038281	0.621646	28
5H	490048507	0.621646	28
5H	490053766	0.621646	28
5H	490106787	0.57574	23
5H	490107710	0.57574	23
5H	490108061	0.57574	23
5H	490187119	0.551892	26
5H	490201433	0.551892	26
5H	490201433	0.551892	26
5H	490301489	0.551277	24
5H	490349679	0.561868	21
5H	490349904	0.561868	21
5H	490360634	0.561868	21
5H	490370343	0.531348	22
5H	490370925	0.531348	22
5H	490403240	0.531348	22
5H	490405958	0.531348	22
5H	490411535	0.531421	21
5H	490620246	0.590047	13
5H	490620337	0.590047	13
5H	490622648	0.590047	13
5H	490669162	0.590047	13
5H	490813688	0.752849	14
5H	490814031	0.752849	14
5H	490834844	0.752849	14
5H	490865463	0.751165	12
5H	490865860	0.751165	12
5H	499790276	0.725254	10
5H	499794579	0.725254	10
5H	499794611	0.725254	10
5H	500105386	0.76194	10
5H	500114619	0.76194	10
5H	500143030	0.76194	10
5H	500144401	0.76194	10
5H	500257852	0.76194	10
5H	500259366	0.76194	10
5H	506473248	0.891719	10
5H	514324606	0.578407	14
5H	514326424	0.578407	14
5H	514410252	0.587111	17
5H	514430418	0.587111	17
5H	514430623	0.587111	17
5H	514431620	0.587111	17
5H	514475251	0.612511	16
5H	514544072	0.612511	16
5H	514544402	0.612511	16
5H	514622985	0.657615	15
5H	514622985	0.657615	15
5H	514627875	0.657615	15
5H	514628746	0.685431	14
5H	514714607	0.723803	13
5H	514714788	0.723803	13
5H	514726284	0.723803	13
5H	514863441	0.805809	11
5H	514864831	0.805809	11
5H	514866419	0.805809	11
5H	518796333	0.748801	14
5H	518800707	0.748801	14
5H	518802828	0.748801	14
5H	518803904	0.748801	14
5H	518852340	0.748801	14
5H	518938850	0.739033	18
5H	518940539	0.739033	18
5H	519045236	0.73513	16
5H	519049958	0.73147	17
5H	519050661	0.73147	17
5H	519056400	0.73147	17
5H	519108524	0.763668	16
5H	519110039	0.763668	16
5H	519237887	0.763668	16
5H	519237887	0.763668	16
5H	519322432	0.757306	15
5H	519369653	0.75905	14
5H	519370886	0.75905	14
5H	519434443	0.75905	14
5H	519434668	0.75905	14
5H	519494772	0.734708	14
5H	519497299	0.734708	14
5H	519498107	0.734708	14
5H	519498154	0.734708	14
5H	519527306	0.734708	14
5H	519528398	0.734708	14
5H	519545083	0.734708	14
5H	519545884	0.695948	13
5H	519807546	0.909718	20
5H	519940428	0.950701	17
5H	519940616	0.950701	17
5H	520200021	0.978265	16
5H	520200407	0.978265	16
5H	520201437	0.978265	16
5H	520201607	0.978265	16
5H	520202359	0.978265	16
5H	520202513	0.978265	16
5H	520203287	0.978265	16
5H	520204030	0.978265	16
5H	520371113	0.977317	16
5H	520403047	0.979738	18
5H	520545947	0.980131	18
5H	520570959	0.980131	18
5H	520601812	0.978168	17
5H	520603246	0.973356	18
5H	520870870	0.980803	20
5H	520873417	0.987641	19
5H	520878127	0.987641	19
5H	520915488	0.986251	18
5H	520916612	0.986251	18
5H	521102381	0.992098	17
5H	521328947	0.988982	18
5H	521345084	0.988982	18
5H	521346766	0.988982	18
5H	522216589	0.881172	19
5H	522290263	0.864706	17
5H	522290460	0.864706	17
5H	522335660	0.864706	17
5H	522512472	0.763644	15
5H	522512658	0.763644	15
5H	522515167	0.763644	15
5H	522655413	0.608624	10
5H	522658937	0.608624	10
5H	522671079	0.608624	10
5H	522671396	0.608624	10
5H	522696657	0.608624	10
5H	527185433	0.748861	11
5H	527185506	0.748861	11
5H	527203129	0.713084	10
5H	527203338	0.713084	10
5H	527330696	0.637151	10
5H	527330767	0.637151	10
5H	527465857	0.637151	10
5H	527467856	0.637151	10
5H	527475005	0.637151	10
5H	527496798	0.637151	10
5H	527568710	0.637151	10
5H	527619475	0.637151	10
5H	535693442	0.718531	10
5H	535745625	0.718531	10
5H	535747104	0.718531	10
5H	535775155	0.49466	11
5H	535802307	0.49466	11
5H	535814543	0.49466	11
5H	535814810	0.49466	11
5H	535906217	0.422313	11
5H	535906740	0.422313	11
5H	535976941	0.393461	12
5H	535985355	0.393461	12
5H	536019699	0.393461	12
5H	536022259	0.393461	12
5H	536162046	0.393461	12
5H	536163621	0.393461	12
5H	536170116	0.393461	12
5H	536251474	0.195292	10
5H	536258712	0.195292	10
5H	545072038	0.649324	14
5H	545179647	0.649324	14
5H	545190512	0.649324	14
5H	548664436	0.923058	19
5H	548676655	0.923058	19
5H	548711512	0.923058	19
5H	548717341	0.923058	19
5H	548729621	0.923058	19
5H	548730741	0.923058	19
5H	548731599	0.923058	19
5H	548763629	0.923058	19
5H	553621782	0.797962	16
5H	553622074	0.797962	16
5H	553656858	0.797962	16
5H	553658633	0.797962	16
5H	553729193	0.779302	15
5H	553729907	0.779302	15
5H	553730630	0.779302	15
5H	553743039	0.779302	15
5H	553749830	0.779302	15
5H	553770130	0.779302	15
5H	553866000	0.79646	14
5H	553867795	0.79646	14
5H	553917871	0.83881	13
5H	553995134	0.83881	13
5H	554008024	0.83881	13
5H	554040568	0.839566	14
5H	554040604	0.839566	14
5H	554041072	0.839566	14
5H	554046857	0.839566	14
5H	554046899	0.839566	14
5H	554102870	0.839566	14
5H	554103674	0.839566	14
5H	554197519	0.825835	13
5H	554286054	0.884716	15
5H	554286344	0.884716	15
5H	558712796	0.845521	14
5H	558716549	0.845521	14
5H	558717613	0.845521	14
5H	558718129	0.845521	14
5H	558730025	0.845521	14
5H	558738252	0.845521	14
5H	558738326	0.845521	14
5H	558762831	0.845521	14
5H	558764118	0.845521	14
5H	558788481	0.845521	14
5H	558790859	0.845521	14
5H	558791210	0.845521	14
5H	558985481	0.898309	12
5H	558990507	0.898309	12
5H	563035701	0.805083	13
5H	563093487	0.805083	13
5H	565065463	0.710201	11
5H	567456289	0.87159	18
5H	567587434	0.85592	18
5H	567588684	0.85592	18
5H	567593821	0.85592	18
5H	567596429	0.85592	18
5H	567596750	0.85592	18
5H	571034671	0.803547	14
5H	571039330	0.803547	14
5H	571093143	0.803547	14
5H	571125662	0.803547	14
5H	571131745	0.803547	14
5H	571146855	0.803547	14
5H	571156341	0.803547	14
5H	571272745	0.771879	19
5H	571272959	0.771879	19
5H	571320031	0.771879	19
5H	571321711	0.771879	19
5H	571340383	0.78373	18
5H	571393499	0.78373	18
5H	571393768	0.78373	18
5H	571396636	0.78373	18
5H	571397392	0.78373	18
5H	571511985	0.78373	18
5H	571512660	0.78373	18
5H	571516639	0.78373	18
5H	571731772	0.758307	15
5H	571733425	0.758307	15
5H	571747702	0.809138	17
5H	571753709	0.809138	17
5H	571761610	0.809138	17
5H	571764041	0.809138	17
5H	571843279	0.829185	12
5H	575727882	0.660311	11
5H	575727882	0.660311	11
5H	575729590	0.660311	11
5H	575789061	0.660311	11
5H	575789270	0.660311	11
5H	575795645	0.660311	11
5H	575796003	0.660311	11
5H	575796010	0.660311	11
5H	575893711	0.675105	13
5H	575925077	0.675105	13
5H	575947256	0.675105	13
5H	575950631	0.675105	13
5H	576108394	0.735909	13
5H	576108611	0.735909	13
5H	576108623	0.735909	13
5H	576517976	0.878601	13
5H	576518581	0.878601	13
5H	576520573	0.878601	13
5H	576641140	0.903908	15
5H	576641140	0.903908	15
5H	576641271	0.903908	15
5H	576647725	0.903908	15
5H	576703582	0.903908	15
5H	576711926	0.903908	15
5H	576736416	0.903908	15
5H	576737414	0.903908	15
5H	576906047	0.899919	12
5H	576935476	0.899919	12
5H	576937523	0.899919	12
5H	576978907	0.899919	12
5H	576978918	0.899919	12
5H	577009753	0.899919	12
5H	577077070	0.899925	12
5H	577924492	0.941506	10
5H	577924805	0.941506	10
5H	578108589	0.981962	13
5H	578110277	0.981962	13
5H	578267304	0.975316	10
5H	578334873	0.975316	10
5H	578348232	0.975316	10
5H	578375589	0.975316	10
5H	578377047	0.975316	10
5H	578377047	0.975316	10
5H	578377826	0.975316	10
5H	578388476	0.975316	10
5H	578388800	0.975316	10
5H	580740010	0.864904	15
5H	580741156	0.864904	15
5H	580805654	0.841871	19
5H	581059595	0.874284	16
5H	581060190	0.874284	16
5H	581088493	0.874284	16
5H	581088680	0.874284	16
5H	581089256	0.874284	16
5H	581095111	0.874284	16
5H	581099439	0.874284	16
5H	581200700	0.846106	14
5H	581201858	0.846106	14
5H	581201933	0.846106	14
5H	581205976	0.846106	14
5H	581271474	0.898691	13
5H	581271671	0.898691	13
5H	581272562	0.898691	13
5H	581277157	0.898691	13
5H	581283807	0.898691	13
5H	581284447	0.898691	13
5H	581286754	0.898691	13
5H	581303461	0.898691	13
5H	581418964	0.90714	14
5H	581420225	0.90714	14
5H	582207907	0.688698	12
5H	582208730	0.688698	12
5H	582208847	0.688698	12
5H	582304482	0.688698	12
5H	582304813	0.688698	12
5H	582364828	0.58977	14
5H	582365773	0.58977	14
5H	582448163	0.468922	17
5H	582460236	0.468922	17
5H	582484434	0.468922	17
5H	582540337	0.468922	17
5H	582590999	0.468922	17
5H	582655862	0.53583	19
5H	582656361	0.53583	19
5H	582656723	0.53583	19
5H	582663635	0.53583	19
5H	582663740	0.53583	19
5H	582827857	0.419545	16
5H	582829252	0.419545	16
5H	582845934	0.419545	16
5H	582850086	0.419545	16
5H	582883736	0.365402	16
5H	582884309	0.365402	16
5H	582913475	0.365402	16
5H	583018278	0.473143	17
5H	583089282	0.606687	19
5H	583106773	0.606775	18
5H	583108268	0.606775	18
5H	583130686	0.606775	18
5H	583133226	0.606775	18
5H	583359038	0.748487	12
5H	583373873	0.748487	12
5H	583373876	0.748487	12
5H	583473045	0.813585	12
5H	583473307	0.813585	12
5H	583533805	0.813585	12
5H	583534897	0.813585	12
5H	583537210	0.813585	12
5H	583539063	0.813585	12
5H	583728165	0.764893	12
5H	583728832	0.764893	12
5H	583786858	0.764893	12
5H	583790735	0.764893	12
5H	583791214	0.764893	12
5H	584590072	0.46419	11
5H	584817535	0.571811	12
5H	584817603	0.571811	12
5H	584824749	0.571811	12
5H	584826095	0.571811	12
5H	584872635	0.571741	13
5H	584874653	0.571741	13
5H	584875904	0.571741	13
5H	584923807	0.531407	14
5H	584924110	0.531407	14
5H	584960973	0.531407	14
5H	584996578	0.413264	16
5H	584999378	0.413264	16
5H	585083864	0.33056	17
5H	585084284	0.33056	17
5H	585196180	0.357386	16
5H	585196570	0.357386	16
5H	585247058	0.357386	16
5H	585247273	0.357386	16
5H	585247558	0.357386	16
5H	585248740	0.357386	16
5H	585270355	0.357386	16
5H	585327548	0.4028	15
5H	585331792	0.365303	16
5H	585413841	0.341101	15
5H	585490198	0.239301	13
5H	585490452	0.239301	13
5H	585516162	0.242944	12
5H	585519162	0.242944	12
5H	585521611	0.242944	12
5H	585522012	0.242944	12
5H	585524153	0.242944	12
5H	585527868	0.242944	12
6H	3419798	0.886666	12
6H	3419866	0.886666	12
6H	3420660	0.886666	12
6H	3421134	0.886666	12
6H	3433692	0.886666	12
6H	3433774	0.886666	12
6H	3949202	0.835153	13
6H	3950000	0.835153	13
6H	3953839	0.835153	13
6H	4066031	0.825556	12
6H	5671046	0.710927	19
6H	5687453	0.726088	16
6H	7881385	0.692466	11
6H	7884349	0.692466	11
6H	7884844	0.692466	11
6H	7898892	0.692466	11
6H	7900315	0.692466	11
6H	7900413	0.692466	11
6H	7960130	0.72045	16
6H	7960499	0.72045	16
6H	7961005	0.72045	16
6H	7961801	0.72045	16
6H	8143790	0.606737	24
6H	8143832	0.606737	24
6H	8185797	0.606737	24
6H	8186141	0.606737	24
6H	8367298	0.596358	26
6H	8402431	0.53753	24
6H	8403789	0.53753	24
6H	8430075	0.53753	24
6H	8458402	0.53753	24
6H	8459320	0.53753	24
6H	8478835	0.529386	22
6H	8500898	0.529386	22
6H	8502147	0.529386	22
6H	8518646	0.529386	22
6H	8519359	0.529386	22
6H	8564087	0.529386	22
6H	8600410	0.573725	27
6H	8601121	0.573725	27
6H	8601129	0.573725	27
6H	8639241	0.591361	28
6H	8708693	0.561697	24
6H	8787153	0.561697	24
6H	8798460	0.561697	24
6H	12585285	0.259433	18
6H	12588360	0.259433	18
6H	12603303	0.259433	18
6H	12655552	0.412639	22
6H	12657630	0.412639	22
6H	12659923	0.412639	22
6H	12776226	0.412778	21
6H	12796715	0.412778	21
6H	12804708	0.412778	21
6H	12805922	0.412778	21
6H	12809061	0.412778	21
6H	12809204	0.412778	21
6H	12811730	0.412778	21
6H	12812279	0.412778	21
6H	12822958	0.412656	22
6H	12825279	0.412656	22
6H	12825505	0.412656	22
6H	12826221	0.412656	22
6H	12826344	0.412656	22
6H	12826768	0.412656	22
6H	12887304	0.40014	23
6H	12917232	0.40014	23
6H	12976129	0.357412	27
6H	13038065	0.403557	28
6H	13112557	0.47663	27
6H	13114079	0.47663	27
6H	13114161	0.47663	27
6H	13114340	0.47663	27
6H	13200159	0.626066	29
6H	13217848	0.626066	29
6H	13317680	0.713958	25
6H	13336702	0.696197	21
6H	13432698	0.74113	20
6H	13436191	0.74113	20
6H	13436729	0.74113	20
6H	13475844	0.755318	21
6H	13482400	0.766871	20
6H	13538469	0.768366	19
6H	13557658	0.768366	19
6H	13625120	0.724983	16
6H	13665104	0.724983	16
6H	13665441	0.724983	16
6H	13669129	0.724983	16
6H	13669207	0.724983	16
6H	13669221	0.724983	16
6H	13670204	0.724983	16
6H	13670273	0.724983	16
6H	13867280	0.887802	15
6H	13946497	0.90409	12
6H	16301014	0.741953	22
6H	16380520	0.727436	19
6H	16381308	0.727436	19
6H	16382147	0.727436	19
6H	16382167	0.727436	19
6H	16398517	0.727436	19
6H	16398632	0.727436	19
6H	16420018	0.726941	20
6H	16510187	0.726758	21
6H	16510602	0.726758	21
6H	16662344	0.53961	20
6H	16696689	0.53961	20
6H	16698686	0.53961	20
6H	16727279	0.53961	20
6H	16739494	0.53961	20
6H	16796698	0.566201	23
6H	16797152	0.566201	23
6H	16902474	0.4847	19
6H	17007127	0.471811	20
6H	17085129	0.471653	20
6H	17085242	0.471653	20
6H	17091242	0.471653	20
6H	17094332	0.471653	20
6H	17108599	0.471653	20
6H	17193691	0.458739	19
6H	17193768	0.458739	19
6H	17581709	0.62984	16
6H	17581841	0.62984	16
6H	24524417	0.865832	15
6H	24535830	0.865832	15
6H	24536137	0.865832	15
6H	24625653	0.853127	14
6H	24626735	0.853127	14
6H	24959381	0.822129	17
6H	24959498	0.822129	17
6H	24960137	0.822129	17
6H	24975541	0.79204	15
6H	24976265	0.79204	15
6H	24977416	0.79204	15
6H	24981049	0.79204	15
6H	24982522	0.803922	13
6H	25010967	0.803922	13
6H	25012995	0.803922	13
6H	25031001	0.781632	12
6H	30543875	0.810128	19
6H	30544228	0.810128	19
6H	30721398	0.844828	17
6H	30731700	0.844828	17
6H	30741724	0.8353	19
6H	30879742	0.799846	19
6H	30882150	0.799846	19
6H	30927875	0.799846	19
6H	30944017	0.815171	17
6H	30951439	0.815171	17
6H	30951530	0.815171	17
6H	31082263	0.833671	16
6H	31175014	0.852526	15
6H	31175117	0.852526	15
6H	31175471	0.852526	15
6H	31175989	0.852526	15
6H	31190565	0.866675	16
6H	31236991	0.834564	14
6H	31237210	0.834564	14
6H	31238473	0.834564	14
6H	31249385	0.826456	13
6H	31249823	0.826456	13
6H	31551428	0.747874	12
6H	31551679	0.747874	12
6H	520779352	0.716717	19
6H	520781250	0.716717	19
6H	520781376	0.716717	19
6H	520798796	0.746099	20
6H	520799139	0.746099	20
6H	520803115	0.746099	20
6H	523574179	0.910672	15
6H	523767121	0.893496	18
6H	523768584	0.893496	18
6H	523777218	0.893496	18
6H	523886794	0.893496	18
6H	523910897	0.857816	21
6H	523911940	0.857816	21
6H	523929488	0.857816	21
6H	523930777	0.857816	21
6H	524050030	0.816204	20
6H	524050084	0.816204	20
6H	524168509	0.838276	22
6H	524168684	0.838276	22
6H	524183268	0.838276	22
6H	527127836	0.802591	13
6H	527144942	0.802591	13
6H	527280905	0.802591	13
6H	527283221	0.802591	13
6H	527288041	0.802591	13
6H	527382234	0.835484	16
6H	527390285	0.835484	16
6H	527390285	0.835484	16
6H	527394198	0.835484	16
6H	527543526	0.842908	17
6H	527551910	0.842908	17
6H	527554799	0.842908	17
6H	527554923	0.842908	17
6H	527571850	0.853247	18
6H	527581896	0.853247	18
6H	527585313	0.853247	18
6H	527585313	0.853247	18
6H	527605406	0.853247	18
6H	527606045	0.853247	18
6H	527625926	0.853247	18
6H	527626450	0.853247	18
6H	527793220	0.878784	14
6H	527793809	0.878784	14
6H	527795241	0.878784	14
6H	527813591	0.872568	15
6H	527933258	0.862904	14
6H	527942788	0.862904	14
6H	528055083	0.865467	15
6H	528401783	0.917911	18
6H	528500654	0.873221	22
6H	528501315	0.873221	22
6H	528505526	0.873221	22
6H	528508757	0.873221	22
6H	528656986	0.843018	23
6H	528824851	0.803235	25
6H	528824901	0.803235	25
6H	528828969	0.803235	25
6H	528829083	0.803235	25
6H	528829729	0.803235	25
6H	528832289	0.803235	25
6H	528834255	0.803235	25
6H	528834564	0.803235	25
6H	528835518	0.803235	25
6H	528897331	0.803235	25
6H	528903891	0.807772	24
6H	528904862	0.807772	24
6H	528905245	0.807772	24
6H	528912106	0.807772	24
6H	528912723	0.807772	24
6H	528913420	0.807772	24
6H	529021889	0.755665	22
6H	529023468	0.755665	22
6H	529208667	0.753364	22
6H	529214531	0.753364	22
6H	529214983	0.753364	22
6H	529301899	0.804661	24
6H	531817678	0.987176	20
6H	531818351	0.987176	20
6H	531820956	0.987176	20
6H	543263339	0.95847	12
6H	543316646	0.949848	11
6H	543338991	0.949848	11
6H	543339256	0.949848	11
6H	543340784	0.949848	11
6H	543344113	0.949848	11
6H	543344253	0.949848	11
6H	543344431	0.949848	11
6H	543403818	0.949848	11
6H	543406071	0.949848	11
6H	543545724	0.953166	10
6H	543546328	0.953166	10
6H	543612239	0.953166	10
6H	543658554	0.953166	10
6H	543662659	0.953166	10
6H	543677734	0.953166	10
6H	543679771	0.953166	10
6H	543897647	0.87762	10
6H	545173434	0.372768	10
6H	545228396	0.35446	13
6H	545228450	0.35446	13
6H	545234700	0.35446	13
6H	545255259	0.35446	13
6H	545259110	0.35446	13
6H	545261730	0.35446	13
6H	545412646	0.697537	26
6H	545416474	0.697537	26
6H	545493053	0.697537	26
6H	545493189	0.697537	26
6H	545495782	0.697537	26
6H	545496512	0.697537	26
6H	545515285	0.697537	26
6H	545515382	0.697537	26
6H	545515614	0.697537	26
6H	545516573	0.697537	26
6H	545517063	0.697537	26
6H	545518886	0.697537	26
6H	545704102	0.697537	26
6H	545704309	0.697537	26
6H	545705962	0.697537	26
6H	545809820	0.700015	23
6H	545809893	0.700015	23
6H	545810211	0.700015	23
6H	545868586	0.700015	23
6H	545869261	0.700015	23
6H	545869775	0.700015	23
6H	545876035	0.700015	23
6H	545876620	0.700015	23
6H	545884287	0.700015	23
6H	545885127	0.700015	23
6H	545885838	0.700015	23
6H	545891663	0.700015	23
6H	545892821	0.700015	23
6H	545896109	0.700015	23
6H	545896972	0.700015	23
6H	545900494	0.700015	23
6H	545902147	0.700015	23
6H	545904044	0.700015	23
6H	545907231	0.700015	23
6H	546159647	0.864308	18
6H	550738251	0.906267	11
6H	550866228	0.906109	14
6H	550904511	0.906109	14
6H	550905360	0.906109	14
6H	550913665	0.906109	14
6H	550913794	0.906109	14
6H	550914533	0.906109	14
6H	550928924	0.906109	14
6H	550929394	0.906109	14
6H	550930388	0.906109	14
6H	550931692	0.906109	14
6H	550932914	0.906109	14
6H	550933472	0.906109	14
6H	551181244	0.865558	12
6H	551209307	0.828011	11
6H	551213502	0.828011	11
6H	551215948	0.828011	11
6H	551215968	0.828011	11
6H	551218753	0.828011	11
6H	551222081	0.828011	11
6H	551243690	0.834175	10
6H	551244123	0.834175	10
6H	551246052	0.834175	10
6H	553764120	0.918405	18
6H	553810441	0.918405	18
6H	553811405	0.918405	18
6H	553819190	0.918405	18
6H	554007209	0.902218	24
6H	554009377	0.897521	26
6H	554009595	0.897521	26
6H	554022713	0.893217	27
6H	554023004	0.893217	27
6H	554098846	0.889148	30
6H	554101865	0.889148	30
6H	554109443	0.889148	30
6H	554113210	0.889148	30
6H	554126714	0.872412	31
6H	554127542	0.872412	31
6H	554130984	0.872412	31
6H	554131945	0.872412	31
6H	554132180	0.872412	31
6H	554350849	0.842686	28
6H	554350998	0.842686	28
6H	554468515	0.831163	30
6H	554468590	0.831163	30
6H	554503414	0.831163	30
6H	554504109	0.831163	30
6H	554506224	0.831163	30
6H	554508128	0.822494	29
6H	554508266	0.822494	29
6H	554511642	0.797577	27
6H	554574989	0.76749	25
6H	554575255	0.76749	25
6H	554575816	0.76749	25
6H	554624835	0.778968	21
6H	554715031	0.764691	17
6H	554804666	0.756921	18
6H	554804748	0.756921	18
6H	554805302	0.756921	18
6H	554807006	0.756921	18
[truncated: 585 more rows]
