# Supplementary material for: Multi-population GWAS detects robust marker associations in a newly established six-rowed winter barley breeding program
Source: Heredity (Edinb). 2024 Nov 28;134(1):33–48. doi: 10.1038/s41437-024-00733-x (PMC11724117; doi:10.1038/s41437-024-00733-x)
Supplement: Supplementary file 13 — Table S11 [file 41437_2024_733_MOESM13_ESM.xlsx]

## Sheet: Table S11
Table S11. Genome-wide linkage phase similarities (LPS) between 6RS and 2RS in windows of 1 Mbp.
Chromosome	Mid-interval position	LPS	# SNP pairs
1H	50071	0.665905	12
1H	50466	0.665905	12
1H	50567	0.665905	12
1H	77823	0.665905	12
1H	133177	0.665905	12
1H	133378	0.665905	12
1H	148231	0.665905	12
1H	148231	0.665905	12
1H	154485	0.665905	12
1H	157148	0.665905	12
1H	157168	0.665905	12
1H	158538	0.665905	12
1H	162656	0.665905	12
1H	174142	0.701514	17
1H	175419	0.701514	17
1H	179268	0.701514	17
1H	376847	0.664778	18
1H	378264	0.664778	18
1H	378487	0.664778	18
1H	382633	0.664778	18
1H	411227	0.664778	18
1H	1617523	0.551063	15
1H	1621118	0.551063	15
1H	1633176	0.551063	15
1H	1633947	0.551063	15
1H	1710304	0.186271	15
1H	1712440	0.186271	15
1H	1727234	0.186271	15
1H	1727678	0.186271	15
1H	1727905	0.186271	15
1H	1918481	0.187415	18
1H	2061654	0.213353	16
1H	2062256	0.213353	16
1H	2085992	0.228893	17
1H	2086249	0.228893	17
1H	2086344	0.228893	17
1H	2106383	0.228893	17
1H	2175949	-0.266487	13
1H	2205939	-0.266487	13
1H	4485362	0.737511	14
1H	4487316	0.737511	14
1H	4510722	0.737511	14
1H	4511443	0.737511	14
1H	4514812	0.737511	14
1H	4883922	0.698216	26
1H	4890270	0.658032	23
1H	4890547	0.658032	23
1H	4909383	0.658032	23
1H	4919704	0.656524	21
1H	4920415	0.656524	21
1H	4920840	0.656524	21
1H	4943342	0.646032	20
1H	4943568	0.646032	20
1H	5011081	0.633147	17
1H	5059375	0.68074	16
1H	5060170	0.68074	16
1H	5067807	0.68074	16
1H	5069232	0.68074	16
1H	5095647	0.68074	16
1H	5095780	0.68074	16
1H	5100884	0.68074	16
1H	5111178	0.68074	16
1H	5111609	0.68074	16
1H	5152405	0.68074	16
1H	5153318	0.68074	16
1H	5153612	0.68074	16
1H	5160945	0.68074	16
1H	5331636	0.680823	17
1H	5332598	0.680823	17
1H	5346091	0.680823	17
1H	5348134	0.680823	17
1H	5365382	0.680823	17
1H	5368892	0.680823	17
1H	5368904	0.680823	17
1H	5500333	0.667052	16
1H	5500415	0.667052	16
1H	5501378	0.667052	16
1H	5708723	0.665903	15
1H	5711952	0.665903	15
1H	5720863	0.665903	15
1H	5723083	0.665903	15
1H	5723290	0.665903	15
1H	5757810	0.665903	15
1H	5898218	0.789723	11
1H	5898819	0.789723	11
1H	5982577	0.789723	11
1H	6053802	0.789723	11
1H	6054145	0.789723	11
1H	6054582	0.789723	11
1H	6057207	0.789723	11
1H	6057567	0.789723	11
1H	6143579	0.789723	11
1H	6144332	0.789723	11
1H	6144602	0.789723	11
1H	6145631	0.789723	11
1H	6146376	0.789723	11
1H	6146436	0.789723	11
1H	6146761	0.789723	11
1H	6155113	0.789723	11
1H	6157337	0.789723	11
1H	7857920	0.695933	21
1H	7944219	0.695933	21
1H	7944409	0.695933	21
1H	8054913	0.672359	23
1H	8054914	0.672359	23
1H	8055023	0.672359	23
1H	8217429	0.519528	20
1H	8217576	0.519528	20
1H	8317301	0.497175	16
1H	8317682	0.497175	16
1H	8320560	0.497175	16
1H	8353356	0.497175	16
1H	8354464	0.497175	16
1H	8355404	0.497175	16
1H	8356337	0.497175	16
1H	8356747	0.497175	16
1H	8357409	0.497175	16
1H	8520542	0.650881	18
1H	8528372	0.650881	18
1H	8646104	0.684236	15
1H	8648910	0.684236	15
1H	8865961	0.607461	11
1H	8866111	0.607461	11
1H	8875434	0.607461	11
1H	8875664	0.607461	11
1H	8877438	0.607461	11
1H	8877883	0.607461	11
1H	8936529	0.591436	16
1H	8937818	0.591436	16
1H	9050501	0.652159	14
1H	9057068	0.652159	14
1H	9313685	0.24576	13
1H	9315478	0.24576	13
1H	9318162	0.24576	13
1H	9318735	0.24576	13
1H	9331705	0.24576	13
1H	9334991	0.24576	13
1H	9335094	0.24576	13
1H	9335281	0.24576	13
1H	9335678	0.24576	13
1H	9411574	0.257436	11
1H	9413945	0.257436	11
1H	9415078	0.257436	11
1H	9415219	0.257436	11
1H	9415239	0.257436	11
1H	9499104	0.257436	11
1H	9611871	0.310963	12
1H	9612969	0.310963	12
1H	9621928	0.310963	12
1H	9622000	0.310963	12
1H	9754590	0.595933	14
1H	11469588	0.724159	10
1H	11495849	0.724159	10
1H	11496024	0.724159	10
1H	11496075	0.724159	10
1H	11545369	0.724159	10
1H	11546728	0.724159	10
1H	11546826	0.724159	10
1H	11626744	0.724159	10
1H	11629114	0.724159	10
1H	11796531	0.724159	10
1H	11796919	0.724159	10
1H	11797028	0.724159	10
1H	11797330	0.724159	10
1H	11802510	0.724159	10
1H	11809787	0.724159	10
1H	11835774	0.724159	10
1H	11835977	0.724159	10
1H	11857415	0.724159	10
1H	11882312	0.724159	10
1H	14260827	0.711781	11
1H	14318844	0.711781	11
1H	14646973	0.700183	13
1H	14648543	0.700183	13
1H	14659271	0.705833	12
1H	14659867	0.705833	12
1H	14667925	0.705833	12
1H	14713074	0.705833	12
1H	14714638	0.705833	12
1H	14715520	0.705833	12
1H	14717580	0.705833	12
1H	14717624	0.705833	12
1H	14720866	0.705833	12
1H	14723683	0.705833	12
1H	14726415	0.705833	12
1H	14726688	0.705833	12
1H	14738318	0.705833	12
1H	14738338	0.705833	12
1H	14738390	0.705833	12
1H	14843498	0.624782	10
1H	14848407	0.624782	10
1H	14848641	0.624782	10
1H	15080236	0.548549	11
1H	15080340	0.548549	11
1H	15080880	0.548549	11
1H	15093473	0.548549	11
1H	15094981	0.548549	11
1H	485524391	0.793273	16
1H	485524519	0.793273	16
1H	485528299	0.793273	16
1H	485528498	0.793273	16
1H	485530018	0.793273	16
1H	485531887	0.793273	16
1H	485544016	0.793273	16
1H	490272196	0.576149	14
1H	490293320	0.576149	14
1H	490294393	0.576149	14
1H	490325645	0.573306	17
1H	490357977	0.573306	17
1H	490366222	0.573306	17
1H	490371499	0.573306	17
1H	490400445	0.573306	17
1H	490400653	0.573306	17
1H	490415830	0.573306	17
1H	490505640	0.536459	17
1H	490506343	0.536459	17
1H	490626522	0.547153	20
1H	490770575	0.547153	20
1H	497407543	0.858968	11
1H	497465941	0.850159	12
1H	497466779	0.850159	12
1H	497466841	0.850159	12
1H	497467527	0.850159	12
1H	497467851	0.850159	12
1H	497474096	0.850159	12
1H	497490856	0.850159	12
1H	497492008	0.850159	12
1H	497615249	0.850159	12
1H	497640862	0.850159	12
1H	497745933	0.941464	13
1H	497746442	0.941464	13
1H	497748560	0.932478	14
1H	497802523	0.932478	14
1H	497803826	0.932478	14
1H	497831880	0.93931	15
1H	497938814	0.92721	16
1H	499199752	0.939258	16
1H	499261711	0.939258	16
1H	499284958	0.939258	16
1H	499285078	0.939258	16
1H	499318379	0.939258	16
1H	499360297	0.939258	16
1H	499360881	0.939258	16
1H	499370443	0.939258	16
1H	499551754	0.901368	18
1H	499570476	0.906941	19
1H	499570944	0.906941	19
1H	499876138	0.889094	15
1H	499877210	0.889094	15
1H	500021901	0.889094	15
1H	500045435	0.899299	16
1H	500058775	0.899332	15
1H	500366323	0.888626	12
1H	500367435	0.888626	12
1H	500459028	0.807195	14
1H	500541940	0.790672	15
1H	500735576	0.761111	10
1H	500740871	0.761111	10
1H	500741372	0.761111	10
1H	508012711	0.923663	26
1H	508013051	0.923663	26
1H	508013604	0.923663	26
1H	508062444	0.923663	26
1H	508062991	0.923663	26
1H	508078358	0.923663	26
1H	508080590	0.923663	26
1H	508204500	0.930265	20
1H	508233170	0.930265	20
1H	508324937	0.921682	17
1H	508413051	0.921682	17
1H	508413925	0.921682	17
1H	508416524	0.921682	17
1H	508438498	0.921682	17
1H	508440202	0.921682	17
1H	508461259	0.921682	17
1H	508463491	0.921682	17
1H	508464105	0.921682	17
1H	508501257	0.926468	18
1H	508503328	0.926468	18
1H	508542246	0.969259	15
1H	512145315	0.873138	19
1H	512206491	0.873138	19
1H	512239423	0.864877	18
1H	512240014	0.864877	18
1H	512616476	0.730188	17
1H	512616594	0.730188	17
1H	512622481	0.730188	17
1H	512633783	0.730188	17
1H	512906513	0.723227	20
1H	512945629	0.723227	20
1H	512948283	0.723227	20
2H	2466388	0.818545	19
2H	2466511	0.818545	19
2H	2507309	0.818545	19
2H	2583493	0.817832	20
2H	2601632	0.817832	20
2H	2602467	0.817832	20
2H	2652314	0.817832	20
2H	2652688	0.817832	20
2H	2654583	0.817832	20
2H	2864870	0.693158	15
2H	2868496	0.693158	15
2H	2873385	0.693158	15
2H	2875218	0.689443	16
2H	2876149	0.689443	16
2H	2882414	0.689443	16
2H	2914506	0.689443	16
2H	3036619	0.618665	16
2H	5314149	0.609186	12
2H	5316510	0.609186	12
2H	5318147	0.609186	12
2H	5318346	0.609186	12
2H	5319227	0.609186	12
2H	5319604	0.609186	12
2H	5547990	0.609186	12
2H	5550004	0.609186	12
2H	8923618	0.513405	17
2H	8924375	0.513405	17
2H	9020332	0.513405	17
2H	9020503	0.513405	17
2H	9033388	0.513405	17
2H	9040750	0.513405	17
2H	9041149	0.513405	17
2H	9041569	0.513405	17
2H	9042316	0.513405	17
2H	9046302	0.513405	17
2H	9046661	0.513405	17
2H	9048658	0.513405	17
2H	9210959	0.627526	19
2H	9217852	0.627526	19
2H	9270853	0.666395	20
2H	9314302	0.666395	20
2H	9378635	0.698117	21
2H	9403720	0.691938	20
2H	9427676	0.79667	18
2H	10469464	0.848198	21
2H	10474577	0.8496	23
2H	10564446	0.861187	24
2H	10631966	0.834933	26
2H	10634373	0.834933	26
2H	10636558	0.834933	26
2H	10639881	0.834933	26
2H	10640515	0.834933	26
2H	10675800	0.834933	26
2H	10682012	0.834933	26
2H	10712961	0.834933	26
2H	10785797	0.825806	30
2H	10788196	0.825806	30
2H	10818437	0.825806	30
2H	10818592	0.825806	30
2H	10818889	0.825806	30
2H	10824082	0.825806	30
2H	10824761	0.825806	30
2H	10824974	0.825806	30
2H	10825928	0.825806	30
2H	10971647	0.830393	38
2H	10972473	0.830393	38
2H	10988660	0.835761	37
2H	11119786	0.826456	37
2H	11119967	0.826456	37
2H	11127501	0.826456	37
2H	11128546	0.826456	37
2H	11221248	0.827912	29
2H	11234883	0.827912	29
2H	11236797	0.827912	29
2H	11236868	0.827912	29
2H	11373382	0.824284	23
2H	11374847	0.824284	23
2H	11376998	0.824284	23
2H	11377984	0.824284	23
2H	11380093	0.824284	23
2H	11447000	0.824284	23
2H	11459419	0.824284	23
2H	11459593	0.824284	23
2H	11459861	0.824284	23
2H	11531975	0.813142	24
2H	11813925	0.674611	23
2H	11814825	0.674611	23
2H	11841315	0.674611	23
2H	11905911	0.622644	18
2H	11988398	0.563082	14
2H	11988666	0.563082	14
2H	11988843	0.563082	14
2H	11993328	0.563082	14
2H	11993835	0.563082	14
2H	12035091	0.635871	13
2H	12035354	0.635871	13
2H	12072421	0.635871	13
2H	12073365	0.635871	13
2H	12074012	0.635871	13
2H	12076022	0.635871	13
2H	12100507	0.635871	13
2H	12103370	0.635871	13
2H	12105568	0.635871	13
2H	12176829	0.635871	13
2H	12176925	0.635871	13
2H	12199301	0.635871	13
2H	12199358	0.635871	13
2H	12229015	0.635871	13
2H	12391698	0.740312	18
2H	14982574	0.615943	13
2H	14995714	0.615943	13
2H	15023082	0.615943	13
2H	15252253	0.716689	14
2H	15270162	0.716689	14
2H	15316554	0.716689	14
2H	15319516	0.716689	14
2H	15325324	0.716689	14
2H	15326103	0.716689	14
2H	15326483	0.716689	14
2H	15326702	0.716689	14
2H	15335181	0.716689	14
2H	15336084	0.716689	14
2H	15356976	0.716689	14
2H	15357196	0.716689	14
2H	15357463	0.716689	14
2H	15357772	0.716689	14
2H	15357899	0.716689	14
2H	15360854	0.716689	14
2H	15626383	0.539549	11
2H	15668012	0.539549	11
2H	15670073	0.539549	11
2H	15676421	0.539549	11
2H	15679576	0.539549	11
2H	15688533	0.539549	11
2H	15689264	0.539549	11
2H	16617342	0.856466	15
2H	16618668	0.856466	15
2H	16687011	0.827267	16
2H	16689167	0.827267	16
2H	16689340	0.827267	16
2H	16692455	0.827267	16
2H	16692807	0.827267	16
2H	16693065	0.827267	16
2H	16693140	0.827267	16
2H	16808604	0.827267	16
2H	16809819	0.827267	16
2H	16812857	0.827267	16
2H	16856297	0.762241	19
2H	16975438	0.762241	19
2H	16975557	0.762241	19
2H	16977406	0.762241	19
2H	16978608	0.762241	19
2H	16979434	0.762241	19
2H	16991735	0.762241	19
2H	16991842	0.762241	19
2H	17001197	0.762241	19
2H	17084050	0.762241	19
2H	17108538	0.762241	19
2H	17144440	0.730278	17
2H	17145713	0.730278	17
2H	17194872	0.685346	13
2H	17195578	0.685346	13
2H	17226085	0.685346	13
2H	17260974	0.685346	13
2H	17317652	0.621813	10
2H	17317976	0.621813	10
2H	17331809	0.621813	10
2H	17690885	0.188876	11
2H	17896072	0.681034	14
2H	17910531	0.681034	14
2H	17947069	0.681034	14
2H	17948600	0.681034	14
2H	17949576	0.681034	14
2H	17975396	0.681034	14
2H	17977115	0.681034	14
2H	18063790	0.681034	14
2H	18121355	0.659265	15
2H	18127360	0.659265	15
2H	18127510	0.659265	15
2H	18144890	0.659265	15
2H	18145200	0.659265	15
2H	18145675	0.659265	15
2H	18146309	0.659265	15
2H	18214781	0.682742	14
2H	18214810	0.682742	14
2H	18220509	0.682742	14
2H	18223127	0.682742	14
2H	18223190	0.682742	14
2H	18224963	0.682742	14
2H	18242339	0.682742	14
2H	18243579	0.682742	14
2H	18263091	0.682742	14
2H	18263289	0.682742	14
2H	18264206	0.682742	14
2H	18266277	0.682742	14
2H	18591095	0.738961	12
2H	19159315	0.822398	11
2H	19266399	0.822398	11
2H	19268074	0.822398	11
2H	19270942	0.822398	11
2H	19297219	0.822398	11
2H	19297478	0.822398	11
2H	19297593	0.822398	11
2H	19322360	0.822398	11
2H	19553259	0.617465	16
2H	19560662	0.526107	15
2H	19561764	0.526107	15
2H	19563327	0.526107	15
2H	19635325	0.526107	15
2H	19637657	0.526107	15
2H	19641155	0.454021	13
2H	19838789	0.467177	10
2H	19839495	0.467177	10
2H	19843195	0.467177	10
2H	19844339	0.467177	10
2H	19876428	0.467177	10
2H	19876768	0.467177	10
2H	19946545	0.467177	10
2H	19974355	0.467177	10
2H	19974623	0.467177	10
2H	19974820	0.467177	10
2H	20022576	0.467177	10
2H	23772722	0.616645	10
2H	23829110	0.616645	10
2H	23829388	0.616645	10
2H	23831227	0.616645	10
2H	23831824	0.616645	10
2H	28055971	0.718117	10
2H	28069859	0.718117	10
2H	28070046	0.718117	10
2H	28071858	0.718117	10
2H	43624235	0.741452	19
2H	43624648	0.741452	19
2H	43624667	0.741452	19
2H	43626923	0.741452	19
2H	43699641	0.6998	19
2H	43701868	0.6998	19
2H	43706714	0.6998	19
2H	43855314	0.699386	15
2H	43858256	0.699386	15
2H	43974778	0.699386	15
2H	44084216	0.743276	17
2H	545041788	0.687182	11
2H	545047703	0.687182	11
2H	545047940	0.687182	11
2H	545053217	0.687182	11
2H	615015011	0.951677	13
2H	615110098	0.950925	12
2H	615159849	0.950925	12
2H	615164406	0.934771	10
2H	615167228	0.934771	10
2H	615186373	0.934771	10
2H	615298011	0.934771	10
2H	615302437	0.934771	10
2H	618215556	0.834471	11
2H	618249872	0.834471	11
2H	618251677	0.834471	11
2H	618253874	0.834471	11
2H	618255090	0.834471	11
2H	618320172	0.834471	11
2H	618320948	0.834471	11
2H	618321090	0.834471	11
2H	618423741	0.834471	11
2H	618432081	0.834471	11
2H	618432764	0.834471	11
2H	618446620	0.834471	11
2H	618549379	0.822795	14
2H	618549756	0.822795	14
2H	618674513	0.822795	14
2H	618676537	0.822795	14
2H	618715171	0.834226	17
2H	618715239	0.834226	17
2H	618717092	0.834226	17
2H	620082736	0.729082	19
2H	620085206	0.729082	19
2H	620196503	0.682021	18
2H	620196921	0.682021	18
2H	620306540	0.694689	19
2H	620314221	0.694689	19
2H	620319189	0.694689	19
2H	620378491	0.752263	21
2H	620401099	0.752263	21
2H	620401663	0.752263	21
2H	620408862	0.752263	21
2H	620545666	0.804097	19
2H	620568162	0.804097	19
2H	620572668	0.804097	19
2H	620576002	0.804097	19
2H	620664017	0.776974	23
2H	620787423	0.778689	21
2H	620870935	0.799341	19
2H	620873417	0.799341	19
2H	620928988	0.804123	17
2H	620929162	0.804123	17
2H	620992991	0.804123	17
2H	621104195	0.793304	16
2H	621106831	0.793304	16
2H	621108401	0.793304	16
2H	621124808	0.793304	16
2H	621125174	0.793304	16
2H	621125570	0.793304	16
2H	621131357	0.793304	16
2H	621135645	0.793304	16
2H	621222510	0.787515	15
2H	621241774	0.741422	19
2H	621420379	0.649149	23
2H	621542844	0.567473	23
2H	621544299	0.567473	23
2H	621582500	0.567473	23
2H	621585447	0.567473	23
2H	621599922	0.567473	23
2H	621724448	0.527258	18
2H	621724579	0.527258	18
2H	621726583	0.527258	18
2H	621727605	0.527258	18
2H	621773640	0.503825	17
2H	621773979	0.503825	17
2H	621774262	0.503825	17
2H	621780280	0.503825	17
2H	621780305	0.503825	17
2H	621781307	0.503825	17
2H	621785851	0.503825	17
2H	621829981	0.503825	17
2H	621833000	0.503825	17
2H	621961568	0.602837	21
2H	621962622	0.602837	21
2H	622001279	0.597909	22
2H	622035585	0.597909	22
2H	622043397	0.618359	21
2H	622129569	0.630143	19
2H	622250736	0.652109	16
2H	622252162	0.652109	16
2H	657244439	0.432051	10
2H	657275508	0.432051	10
2H	657286729	0.432051	10
2H	657303490	0.432051	10
2H	657325224	0.417734	13
2H	657380942	0.396409	14
2H	657410889	0.396409	14
2H	657440346	0.393525	16
2H	657441330	0.393525	16
2H	657547116	0.393525	16
2H	657663360	0.151009	13
2H	657663590	0.151009	13
2H	657690444	0.229328	15
3H	1782756	0.657607	12
3H	1799552	0.657607	12
3H	1799812	0.657607	12
3H	1875854	0.673436	14
3H	1977107	0.673535	15
3H	1987276	0.673535	15
3H	2025578	0.673535	15
3H	2031478	0.673535	15
3H	2031651	0.673535	15
3H	2031700	0.673535	15
3H	2043874	0.628783	17
3H	2044901	0.628783	17
3H	2093192	0.583621	20
3H	2098472	0.583621	20
3H	2100480	0.583621	20
3H	2100677	0.583621	20
3H	2115284	0.583621	20
3H	2188074	0.583621	20
3H	2188203	0.583621	20
3H	2189476	0.583621	20
3H	2191103	0.583621	20
3H	2197422	0.583621	20
3H	2199440	0.583621	20
3H	2203646	0.52423	21
3H	2208551	0.52423	21
3H	2211010	0.52423	21
3H	2212691	0.52423	21
3H	2352229	0.52423	21
3H	2366474	0.52423	21
3H	2396587	0.435578	20
3H	2406436	0.469287	21
3H	2499333	0.469287	21
3H	2500456	0.469287	21
3H	2536437	0.469287	21
3H	2536494	0.469287	21
3H	2536548	0.469287	21
3H	2536811	0.469287	21
3H	2554265	0.460401	19
3H	2554831	0.460401	19
3H	2557677	0.460401	19
3H	2616197	0.460401	19
3H	2656061	0.460401	19
3H	2657341	0.460401	19
3H	2657439	0.460401	19
3H	2699853	0.616286	16
3H	2699958	0.616286	16
3H	2700697	0.616286	16
3H	2715353	0.584743	12
3H	2762743	0.584743	12
3H	2852230	0.566749	11
3H	2857549	0.566749	11
3H	2905074	0.601302	10
3H	5720670	0.799977	10
3H	5720670	0.799977	10
3H	5720783	0.799977	10
3H	5723647	0.799977	10
3H	5725856	0.799977	10
3H	5823676	0.75048	13
3H	5826095	0.75048	13
3H	5828469	0.75048	13
3H	5930239	0.734875	14
3H	5930248	0.734875	14
3H	5930546	0.734875	14
3H	5974099	0.734875	14
3H	5977640	0.734875	14
3H	5985766	0.734875	14
3H	5985848	0.734875	14
3H	6032885	0.734875	14
3H	6034424	0.734875	14
3H	6098677	0.734875	14
3H	6098759	0.734875	14
3H	6098759	0.734875	14
3H	6182296	0.734875	14
3H	6257342	0.756923	13
3H	6260908	0.756923	13
3H	6260961	0.756923	13
3H	6261438	0.756923	13
3H	6339215	0.735242	12
3H	6356087	0.735242	12
3H	20110871	0.402015	12
3H	20115988	0.402015	12
3H	20182073	0.402015	12
3H	20182739	0.402015	12
3H	20303882	0.402015	12
3H	20314756	0.402015	12
3H	20315575	0.402015	12
3H	20369799	0.412272	13
3H	20378459	0.480377	14
3H	20390429	0.480377	14
3H	20391902	0.480377	14
3H	20397435	0.480377	14
3H	20531859	0.397873	13
3H	20532056	0.397873	13
3H	20532589	0.397873	13
3H	20535200	0.397873	13
3H	20682697	0.397873	13
3H	20860637	0.859573	13
3H	26424640	0.605716	17
3H	26434632	0.605716	17
3H	26469934	0.605716	17
3H	26675683	0.610029	21
3H	26677765	0.610029	21
3H	26679698	0.610029	21
3H	26682961	0.610029	21
3H	26686550	0.610029	21
3H	26711929	0.610029	21
3H	26716240	0.610029	21
3H	26738351	0.64268	22
3H	26789705	0.64268	22
3H	26790563	0.64268	22
3H	26823056	0.64268	22
3H	26824507	0.64268	22
3H	26824816	0.64268	22
3H	26826002	0.64268	22
3H	26828056	0.64268	22
3H	26829439	0.64268	22
3H	26829768	0.64268	22
3H	26983213	0.696519	23
3H	27100504	0.689785	24
3H	27100691	0.689785	24
3H	27139926	0.689785	24
3H	27237194	0.843069	17
3H	27237402	0.843069	17
3H	27237522	0.843069	17
3H	511426798	0.984256	15
3H	511428153	0.984256	15
3H	511429612	0.984256	15
3H	511438473	0.984256	15
3H	511439708	0.984256	15
3H	511555285	0.979797	15
3H	511557428	0.979797	15
3H	511577646	0.979797	15
3H	553495612	0.755454	11
3H	553499681	0.755454	11
3H	553602987	0.755454	11
3H	581686624	0.572813	17
3H	597053657	0.962869	15
3H	597054315	0.962869	15
3H	597059471	0.962869	15
3H	597059864	0.962869	15
3H	597067284	0.962869	15
3H	597068094	0.962869	15
3H	597069956	0.962869	15
3H	597070219	0.962869	15
3H	597092960	0.962869	15
3H	597093419	0.962869	15
3H	597195164	0.962869	15
3H	597195625	0.962869	15
3H	597198832	0.962869	15
3H	597296227	0.960979	16
3H	597350890	0.960979	16
3H	597545402	0.949567	21
3H	597545930	0.949567	21
3H	597547825	0.949567	21
3H	597550115	0.949567	21
3H	597709274	0.902696	14
3H	597709446	0.902696	14
3H	597712965	0.902696	14
3H	597713031	0.902696	14
3H	597742600	0.902696	14
3H	597855135	0.925166	12
3H	597873773	0.925166	12
3H	597875168	0.925166	12
3H	597912115	0.925166	12
3H	597915117	0.925166	12
3H	597917332	0.925166	12
3H	604156891	0.925302	14
3H	604157208	0.925302	14
3H	604158991	0.925302	14
3H	604166910	0.925302	14
3H	604169315	0.925302	14
3H	604194965	0.925302	14
3H	604195104	0.925302	14
3H	604196254	0.925302	14
3H	604200819	0.925302	14
3H	604285392	0.925302	14
3H	604310982	0.925302	14
3H	604311852	0.925302	14
3H	604322932	0.925302	14
3H	604361665	0.920215	13
3H	606232805	0.888145	18
3H	606233081	0.888145	18
3H	606233108	0.888145	18
3H	610203073	0.882875	15
3H	610207516	0.882875	15
3H	610211802	0.882875	15
3H	610213878	0.882875	15
3H	610214241	0.882875	15
3H	610215270	0.882875	15
3H	617362722	0.915212	19
3H	617480642	0.927993	24
3H	617480699	0.927993	24
3H	617481255	0.927993	24
3H	617618806	0.927593	25
3H	617619008	0.927593	25
3H	617761888	0.918382	24
3H	617763089	0.918382	24
3H	617764230	0.918382	24
3H	617764987	0.918382	24
3H	617804621	0.918382	24
3H	617807635	0.918382	24
3H	617839715	0.918382	24
3H	617841707	0.918382	24
3H	617842712	0.918382	24
3H	617854746	0.918382	24
3H	617855506	0.918382	24
3H	617856741	0.918382	24
3H	617919109	0.912644	23
3H	617932465	0.912644	23
3H	617937765	0.912644	23
3H	617944147	0.912644	23
3H	617966744	0.912644	23
3H	618081501	0.889883	20
3H	618177030	0.905349	18
3H	618266185	0.881486	14
3H	618306204	0.906321	13
4H	209896	0.54114	13
4H	250928	0.54114	13
4H	279748	0.54114	13
4H	389443	0.54114	13
4H	396442	0.54114	13
4H	398007	0.54114	13
4H	404593	0.54114	13
4H	404887	0.54114	13
4H	405861	0.54114	13
4H	433451	0.54114	13
4H	434097	0.54114	13
4H	460527	0.54114	13
4H	460978	0.54114	13
4H	461263	0.54114	13
4H	461540	0.54114	13
4H	462248	0.54114	13
4H	462384	0.54114	13
4H	462574	0.54114	13
4H	477882	0.54114	13
4H	479636	0.54114	13
4H	489536	0.54114	13
4H	491072	0.54114	13
4H	1367710	0.647795	15
4H	1368427	0.647795	15
4H	1371889	0.647795	15
4H	1373157	0.647795	15
4H	1374649	0.647795	15
4H	1378269	0.647795	15
4H	1378605	0.647795	15
4H	1378989	0.647795	15
4H	1380067	0.647795	15
4H	1394856	0.647795	15
4H	1400109	0.647795	15
4H	1403519	0.647795	15
4H	1406346	0.647795	15
4H	1406494	0.647795	15
4H	1444583	0.647795	15
4H	1579687	0.573162	19
4H	1580942	0.573162	19
4H	1590006	0.573162	19
4H	1640464	0.573162	19
4H	1670355	0.573162	19
4H	2288911	0.551457	13
4H	2308581	0.551457	13
4H	2317047	0.551457	13
4H	2317370	0.551457	13
4H	2426221	0.551457	13
4H	4157807	0.784183	10
4H	4157966	0.784183	10
4H	4225437	0.814523	11
4H	4227269	0.814523	11
4H	4266951	0.814523	11
4H	4267797	0.814523	11
4H	4269677	0.814523	11
4H	4279671	0.814523	11
4H	4283371	0.814523	11
4H	4287853	0.814523	11
4H	4288617	0.814523	11
4H	4288617	0.814523	11
4H	4288951	0.814523	11
4H	4289565	0.814523	11
4H	4319513	0.837226	12
4H	4319814	0.837226	12
4H	4319920	0.837226	12
4H	4326659	0.796279	13
4H	4343378	0.833997	15
4H	4655744	0.848149	16
4H	4655807	0.848149	16
4H	4706155	0.843627	15
4H	4814562	0.807917	11
4H	9810230	0.853568	15
4H	9817286	0.853568	15
4H	9957532	0.848886	16
4H	566348283	0.516775	16
4H	566353923	0.516775	16
4H	566459541	0.516775	16
4H	566561304	0.529112	17
4H	566561407	0.529112	17
4H	566561627	0.529112	17
4H	566569929	0.530538	16
4H	566570259	0.530538	16
4H	566574550	0.530538	16
4H	566586765	0.594758	19
4H	566652371	0.594758	19
4H	566736133	0.594758	19
4H	566741944	0.594758	19
4H	566742805	0.594758	19
4H	566780817	0.594758	19
4H	566780877	0.594758	19
4H	566804259	0.594758	19
4H	566844601	0.594758	19
4H	566846710	0.594758	19
4H	566971215	0.488123	17
4H	566971271	0.488123	17
4H	566971848	0.488123	17
4H	567026108	0.488123	17
4H	567076339	0.418178	13
4H	567081643	0.418178	13
4H	567081740	0.418178	13
4H	567085051	0.418178	13
4H	567110222	0.418178	13
4H	588846069	0.843641	10
4H	588880617	0.877171	11
4H	588890949	0.877171	11
4H	589071147	0.816922	17
4H	589092751	0.816922	17
4H	589199258	0.816922	17
4H	589200245	0.816922	17
4H	589218058	0.816922	17
4H	589219274	0.816922	17
4H	589324094	0.816922	17
4H	589324114	0.816922	17
4H	589324234	0.816922	17
4H	589324234	0.816922	17
4H	589325503	0.816922	17
4H	589326414	0.816922	17
4H	589327220	0.816922	17
4H	589327609	0.816922	17
4H	589327633	0.816922	17
4H	589327639	0.816922	17
4H	589327645	0.816922	17
4H	589327711	0.816922	17
4H	589327735	0.816922	17
4H	589327819	0.816922	17
4H	589327822	0.816922	17
4H	589327837	0.816922	17
4H	589327882	0.816922	17
4H	589327948	0.816922	17
4H	589327953	0.816922	17
4H	589331690	0.816922	17
4H	589332304	0.816922	17
4H	589336036	0.816922	17
4H	589356686	0.816922	17
4H	589397390	0.817506	15
4H	589398576	0.817506	15
4H	589421991	0.817506	15
4H	589422193	0.817506	15
4H	589422361	0.817506	15
4H	589422386	0.817506	15
4H	589426145	0.817506	15
4H	589426145	0.817506	15
4H	589460106	0.817506	15
4H	589470537	0.817506	15
4H	589606429	0.817782	14
4H	597532403	0.454341	11
4H	597533562	0.454341	11
4H	597536429	0.454341	11
4H	603682218	0.939391	14
4H	603690137	0.939391	14
4H	603693189	0.939391	14
4H	604057256	0.922797	16
4H	604057486	0.922797	16
4H	604060280	0.922797	16
4H	604121657	0.922797	16
4H	604125724	0.922797	16
4H	604126076	0.922797	16
4H	604135579	0.922797	16
4H	604136830	0.922797	16
4H	604137202	0.922797	16
4H	604137600	0.922797	16
4H	604172101	0.922797	16
4H	604172189	0.922797	16
4H	604174068	0.922797	16
4H	604178649	0.922797	16
4H	604179406	0.922797	16
4H	604180627	0.922797	16
4H	604184720	0.916415	15
4H	604185738	0.916415	15
4H	604203227	0.938915	13
4H	604216499	0.938915	13
4H	604216519	0.938915	13
4H	604217226	0.938915	13
4H	604228219	0.938915	13
4H	604228224	0.938915	13
4H	604258057	0.938915	13
4H	604259413	0.938915	13
4H	604259661	0.938915	13
4H	604277118	0.938915	13
4H	604325484	0.938915	13
4H	604359092	0.938915	13
5H	3693898	0.912039	10
5H	4012632	0.894679	12
5H	4125094	0.894679	12
5H	4125425	0.894679	12
5H	4454731	0.832982	12
5H	4454987	0.832982	12
5H	4455215	0.832982	12
5H	4467507	0.832982	12
5H	4528121	0.829296	11
5H	4532823	0.829296	11
5H	5494555	0.960421	11
5H	5494699	0.960421	11
5H	5540829	0.960421	11
5H	5567377	0.960421	11
5H	5602242	0.953052	12
5H	5604180	0.953052	12
5H	5605705	0.953052	12
5H	10557273	0.876141	18
5H	10619339	0.876141	18
5H	10698204	0.858721	19
5H	10698289	0.858721	19
5H	10698954	0.858721	19
5H	10701490	0.858721	19
5H	10722356	0.858721	19
5H	10768295	0.860261	20
5H	10770565	0.851677	21
5H	10770763	0.851677	21
5H	10833152	0.851677	21
5H	10885380	0.851677	21
5H	10886580	0.851677	21
5H	10895431	0.851677	21
5H	10977890	0.851677	21
5H	10979582	0.851677	21
5H	10988641	0.851677	21
5H	10988611	0.851677	21
5H	10989222	0.851677	21
5H	10993386	0.851677	21
5H	10995216	0.851677	21
5H	11029477	0.838685	22
5H	11030802	0.838685	22
5H	11031517	0.838685	22
5H	11120248	0.803958	21
5H	11241415	0.766712	21
5H	11269329	0.783288	20
5H	14533192	0.671995	11
5H	14535502	0.671995	11
5H	14536281	0.671995	11
5H	14604163	0.671995	11
5H	14604645	0.671995	11
5H	16809890	0.866629	12
5H	16810933	0.866629	12
5H	16811196	0.866629	12
5H	16811639	0.866629	12
5H	16813090	0.866629	12
5H	16822951	0.866629	12
5H	16825598	0.866629	12
5H	16826385	0.866629	12
5H	16828368	0.866629	12
5H	17018251	0.91878	10
5H	17233738	0.921934	10
5H	17237428	0.921934	10
5H	17237648	0.921934	10
5H	21869729	0.61201	15
5H	21961604	0.61201	15
5H	21963458	0.61201	15
5H	21968906	0.61201	15
5H	22183828	0.604577	17
5H	22192390	0.604577	17
5H	22194948	0.604577	17
5H	22195453	0.604577	17
5H	22195521	0.604577	17
5H	22203384	0.604577	17
5H	22215868	0.604577	17
5H	22270165	0.604577	17
5H	22273638	0.604577	17
5H	22543864	0.598497	16
5H	576736416	0.733589	15
5H	475447425	0.584094	15
5H	475448651	0.584094	15
5H	475527357	0.584094	15
5H	475822222	0.595811	11
5H	475823797	0.595811	11
5H	475824971	0.549116	12
5H	475825776	0.549116	12
5H	475826196	0.549116	12
5H	475830904	0.549116	12
5H	475834738	0.549116	12
5H	485076565	0.665143	18
5H	485076586	0.665143	18
5H	485077908	0.665143	18
5H	485080040	0.665143	18
5H	485081350	0.665143	18
5H	485144210	0.665143	18
5H	485241747	0.696777	17
5H	485247453	0.696777	17
5H	485304951	0.658078	16
5H	485304978	0.658078	16
5H	485308402	0.658078	16
5H	485308478	0.658078	16
5H	485311667	0.658078	16
5H	485528740	0.752483	16
5H	485543237	0.752483	16
5H	485544124	0.752483	16
5H	485544648	0.752483	16
5H	485549835	0.752483	16
5H	485549973	0.752483	16
5H	489518026	0.878859	14
5H	489571838	0.867312	17
5H	489572018	0.867312	17
5H	489572996	0.867312	17
5H	489573865	0.867312	17
5H	489576385	0.867312	17
5H	489780855	0.757362	22
5H	489787147	0.757362	22
5H	489814026	0.757362	22
5H	489815829	0.757362	22
5H	489818045	0.757362	22
5H	489818259	0.757362	22
5H	489911187	0.778374	26
5H	489999509	0.761385	25
5H	489999601	0.761385	25
5H	490010201	0.761385	25
5H	490015977	0.761385	25
5H	490017850	0.761385	25
5H	490038281	0.741327	24
5H	490048507	0.741327	24
5H	490053766	0.741327	24
5H	490106787	0.675871	19
5H	490107710	0.675871	19
5H	490108061	0.675871	19
5H	490187119	0.581861	22
5H	490201433	0.581861	22
5H	490201433	0.581861	22
5H	490301489	0.547861	20
5H	490349679	0.519844	19
5H	490349904	0.519844	19
5H	490360634	0.519844	19
5H	490370343	0.499928	20
5H	490370925	0.499928	20
5H	490403240	0.499928	20
5H	490405958	0.499928	20
5H	490411535	0.511356	19
5H	490620246	0.587187	12
5H	490620337	0.587187	12
5H	490622648	0.587187	12
5H	490669162	0.587187	12
5H	490813688	0.739556	13
5H	490814031	0.739556	13
5H	490834844	0.739556	13
5H	490865463	0.717552	11
5H	490865860	0.717552	11
5H	506473248	0.887513	10
5H	514324606	0.745387	13
5H	514326424	0.745387	13
5H	514410252	0.692276	16
5H	514430418	0.692276	16
5H	514430623	0.692276	16
5H	514431620	0.692276	16
5H	514475251	0.719079	15
5H	514544072	0.719079	15
5H	514544402	0.719079	15
5H	514622985	0.721851	14
5H	514622985	0.721851	14
5H	514627875	0.721851	14
5H	514628746	0.773703	13
5H	514714607	0.744712	12
5H	514714788	0.744712	12
5H	514726284	0.744712	12
5H	514863441	0.653899	10
5H	514864831	0.653899	10
5H	514866419	0.653899	10
5H	516847196	0.580858	13
5H	516852057	0.580858	13
5H	516852397	0.580858	13
5H	516949575	0.580858	13
5H	516951873	0.580858	13
5H	516951999	0.580858	13
5H	516957920	0.580858	13
5H	516958370	0.580858	13
5H	516959062	0.580858	13
5H	516961294	0.580858	13
5H	517244993	0.567904	16
5H	517246353	0.567904	16
5H	517248227	0.567904	16
5H	518796333	0.817803	17
5H	518800707	0.817803	17
5H	518802828	0.817803	17
5H	518803904	0.817803	17
5H	518852340	0.817803	17
5H	518938850	0.821065	20
5H	518940539	0.821065	20
5H	519045236	0.801431	20
5H	519049958	0.801431	20
5H	519050661	0.801431	20
5H	519056400	0.801431	20
5H	519108524	0.836554	19
5H	519110039	0.836554	19
5H	519237887	0.836554	19
5H	519237887	0.836554	19
5H	519322432	0.849714	17
5H	519369653	0.858706	16
5H	519370886	0.858706	16
5H	519434443	0.858706	16
5H	519434668	0.858706	16
5H	519494772	0.864475	14
5H	519497299	0.864475	14
5H	519498107	0.864475	14
5H	519498154	0.864475	14
5H	519527306	0.864475	14
5H	519528398	0.864475	14
5H	519545083	0.864475	14
5H	519545884	0.84691	13
5H	519807546	0.943657	17
5H	519940428	0.957121	14
5H	519940616	0.957121	14
5H	520200021	0.974242	14
5H	520200407	0.974242	14
5H	520201437	0.974242	14
5H	520201607	0.974242	14
5H	520202359	0.974242	14
5H	520202513	0.974242	14
5H	520203287	0.974242	14
5H	520204030	0.974242	14
5H	520371113	0.975762	15
5H	520403047	0.97807	16
5H	520545947	0.978405	16
5H	520570959	0.978405	16
5H	520601812	0.976502	15
5H	520603246	0.974907	16
5H	520870870	0.980519	18
5H	520873417	0.988214	17
5H	520878127	0.988214	17
5H	520915488	0.987069	16
5H	520916612	0.987069	16
5H	521102381	0.991497	15
5H	521328947	0.978897	16
5H	521345084	0.978897	16
5H	521346766	0.978897	16
5H	522216589	0.893413	22
5H	522290263	0.888437	20
5H	522290460	0.888437	20
5H	522335660	0.888437	20
5H	522512472	0.84987	18
5H	522512658	0.84987	18
5H	522515167	0.84987	18
5H	522655413	0.741307	13
5H	522658937	0.741307	13
5H	522671079	0.741307	13
5H	522671396	0.741307	13
5H	522696657	0.741307	13
5H	535693442	0.791445	15
5H	535745625	0.791445	15
5H	535747104	0.791445	15
5H	535775155	0.628766	16
5H	535802307	0.613258	19
5H	535814543	0.613258	19
5H	535814810	0.613258	19
5H	535906217	0.605911	19
5H	535906740	0.605911	19
5H	535976941	0.583448	20
5H	535985355	0.583448	20
5H	536019699	0.563728	22
5H	536022259	0.563728	22
5H	536162046	0.612419	19
5H	536163621	0.612419	19
5H	536170116	0.612419	19
5H	536251474	0.552686	18
5H	536258712	0.552686	18
5H	536277957	0.51134	17
5H	536277977	0.51134	17
5H	536278387	0.51134	17
5H	536285731	0.51134	17
5H	536286510	0.51134	17
5H	536316891	0.528003	16
5H	536429799	0.423218	14
5H	545072038	0.556528	11
5H	545179647	0.556528	11
5H	545190512	0.556528	11
5H	548664436	0.94953	20
5H	548676655	0.94953	20
5H	548711512	0.94953	20
5H	548717341	0.94953	20
5H	548729621	0.94953	20
5H	548730741	0.94953	20
5H	548731599	0.94953	20
5H	548763629	0.94953	20
5H	553621782	0.696843	20
5H	553622074	0.696843	20
5H	553656858	0.696843	20
5H	553658633	0.696843	20
5H	553729193	0.653662	20
5H	553729907	0.653662	20
5H	553730630	0.653662	20
5H	553743039	0.653662	20
5H	553749830	0.653662	20
5H	553770130	0.653662	20
5H	553866000	0.623706	20
5H	553867795	0.623706	20
5H	553917871	0.631905	19
5H	553995134	0.648093	18
5H	554008024	0.648093	18
5H	554040568	0.64335	19
5H	554040604	0.64335	19
5H	554041072	0.64335	19
5H	554046857	0.64335	19
5H	554046899	0.64335	19
5H	554102870	0.64335	19
5H	554103674	0.64335	19
5H	554197519	0.613045	17
5H	554286054	0.786618	17
5H	554286344	0.786618	17
5H	558712796	0.76803	16
5H	558716549	0.76803	16
5H	558717613	0.76803	16
5H	558718129	0.76803	16
5H	558730025	0.76803	16
5H	558738252	0.76803	16
5H	558738326	0.76803	16
5H	558762831	0.774081	17
5H	558764118	0.774081	17
5H	558788481	0.774081	17
5H	558790859	0.774081	17
5H	558791210	0.774081	17
5H	558985481	0.813885	16
5H	558990507	0.813885	16
5H	559203677	0.861219	13
5H	559205819	0.861219	13
5H	559206396	0.861219	13
5H	563035701	0.673217	16
5H	563093487	0.673217	16
5H	564447651	0.75796	13
5H	564448812	0.75796	13
5H	564476878	0.75796	13
5H	564575221	0.75314	14
5H	564575459	0.75314	14
5H	564598745	0.75314	14
5H	564599237	0.75314	14
5H	564599562	0.75314	14
5H	564601430	0.75314	14
5H	564731056	0.710547	14
5H	564785976	0.710547	14
5H	564908455	0.710547	14
5H	564912556	0.706149	15
5H	565065463	0.760528	18
5H	567456289	0.837053	20
5H	567587434	0.826199	20
5H	567588684	0.826199	20
5H	567593821	0.826199	20
5H	567596429	0.826199	20
5H	567596750	0.826199	20
5H	571034671	0.57266	11
5H	571039330	0.57266	11
5H	571093143	0.57266	11
5H	571125662	0.57266	11
5H	571131745	0.57266	11
5H	571146855	0.57266	11
5H	571156341	0.57266	11
5H	571272745	0.587513	15
5H	571272959	0.587513	15
5H	571320031	0.587513	15
5H	571321711	0.587513	15
5H	571340383	0.711149	14
5H	571393499	0.700043	15
5H	571393768	0.700043	15
5H	571396636	0.700043	15
5H	571397392	0.700043	15
5H	571511985	0.720669	17
5H	571512660	0.720669	17
5H	571516639	0.720669	17
5H	571731772	0.696796	15
5H	571733425	0.696796	15
5H	571747702	0.716409	17
5H	571753709	0.716409	17
5H	571761610	0.716409	17
5H	571764041	0.716409	17
5H	571843279	0.727418	14
5H	575727882	0.636576	10
5H	575727882	0.636576	10
5H	575729590	0.636576	10
5H	575789061	0.636576	10
5H	575789270	0.636576	10
5H	575795645	0.636576	10
5H	575796010	0.636576	10
5H	575796003	0.636576	10
5H	575893711	0.694522	13
5H	575925077	0.694522	13
5H	575947256	0.694522	13
5H	575950631	0.694522	13
5H	576108394	0.628235	13
5H	576108611	0.628235	13
5H	576108623	0.628235	13
5H	576378060	0.694746	12
5H	576378235	0.694746	12
5H	576378369	0.694746	12
5H	576517976	0.751902	16
5H	576518581	0.751902	16
5H	576520573	0.751902	16
5H	576641140	0.733589	15
5H	576641140	0.733589	15
5H	576641271	0.733589	15
5H	576647725	0.733589	15
5H	576703582	0.733589	15
5H	576711926	0.733589	15
5H	576737414	0.733589	15
5H	576906047	0.789762	12
5H	576935476	0.789762	12
5H	576937523	0.789762	12
5H	576978907	0.789762	12
5H	576978918	0.789762	12
5H	577009753	0.789762	12
5H	577077070	0.793477	11
5H	577924492	0.951804	10
5H	577924805	0.951804	10
5H	578108589	0.93468	15
5H	578110277	0.93468	15
5H	578267304	0.906087	12
5H	578334873	0.906087	12
5H	578348232	0.906087	12
5H	578375589	0.906087	12
5H	578377047	0.906087	12
5H	578377047	0.906087	12
5H	578377826	0.906087	12
5H	578388476	0.906087	12
5H	578388800	0.906087	12
5H	580740010	0.801446	14
5H	580741156	0.801446	14
5H	580805654	0.822538	17
5H	581059595	0.826144	14
5H	581060190	0.826144	14
5H	581088493	0.826144	14
5H	581088680	0.826144	14
5H	581089256	0.826144	14
5H	581095111	0.826144	14
5H	581099439	0.826144	14
5H	581200700	0.834778	12
5H	581201858	0.834778	12
5H	581201933	0.834778	12
5H	581205976	0.834778	12
5H	581271474	0.805851	11
5H	581271671	0.805851	11
5H	581272562	0.805851	11
5H	581277157	0.805851	11
5H	581283807	0.805851	11
5H	581284447	0.805851	11
5H	581286754	0.805851	11
5H	581303461	0.805851	11
5H	581418964	0.853056	11
5H	581420225	0.853056	11
5H	582207907	0.861589	14
5H	582208730	0.861589	14
5H	582208847	0.861589	14
5H	582304482	0.861589	14
5H	582304813	0.861589	14
5H	582364828	0.788691	16
5H	582365773	0.788691	16
5H	582448163	0.758714	17
5H	582460236	0.758714	17
5H	582484434	0.758714	17
5H	582540337	0.758714	17
5H	582590999	0.758714	17
5H	582655862	0.751958	19
5H	582656361	0.751958	19
5H	582656723	0.751958	19
5H	582663635	0.751958	19
5H	582663740	0.751958	19
5H	582827857	0.512184	14
5H	582829252	0.512184	14
5H	582845934	0.512184	14
5H	582850086	0.512184	14
5H	582883736	0.500338	14
5H	582884309	0.500338	14
5H	582913475	0.500338	14
5H	583018278	0.593582	15
5H	583089282	0.658789	17
5H	583106773	0.663781	16
5H	583108268	0.663781	16
5H	583130686	0.663781	16
5H	583133226	0.663781	16
5H	583359038	0.759514	13
5H	583373873	0.759514	13
5H	583373876	0.759514	13
5H	583473045	0.729145	14
5H	583473307	0.729145	14
5H	583533805	0.729145	14
5H	583534897	0.729145	14
5H	583537210	0.729145	14
5H	583539063	0.729145	14
5H	583728165	0.693194	13
5H	583728832	0.693194	13
5H	583786858	0.693194	13
5H	583790735	0.693194	13
5H	583791214	0.693194	13
5H	584817535	0.68894	11
5H	584817603	0.68894	11
5H	584824749	0.68894	11
5H	584826095	0.68894	11
5H	584872635	0.68894	11
5H	584874653	0.68894	11
5H	584875904	0.68894	11
5H	584923807	0.730864	12
5H	584924110	0.730864	12
5H	584960973	0.730864	12
5H	584996578	0.730864	12
5H	584999378	0.730864	12
5H	585083864	0.632446	13
5H	585084284	0.632446	13
5H	585196180	0.632446	13
5H	585196570	0.632446	13
5H	585247058	0.632446	13
5H	585247273	0.632446	13
5H	585247558	0.632446	13
5H	585248740	0.632446	13
5H	585270355	0.632446	13
5H	585327548	0.632435	12
5H	585331792	0.624342	13
5H	585413841	0.640413	13
5H	585490198	0.572674	11
5H	585490452	0.572674	11
5H	585516162	0.57886	11
5H	585519162	0.57886	11
5H	585521611	0.57886	11
5H	585522012	0.57886	11
5H	585524153	0.57886	11
5H	585527868	0.57886	11
6H	3419798	0.676224	20
6H	3419866	0.676224	20
6H	3420660	0.676224	20
6H	3421134	0.676224	20
6H	3433692	0.676224	20
6H	3433774	0.676224	20
6H	3489093	0.862202	17
6H	3489369	0.862202	17
6H	3493663	0.862202	17
6H	3494133	0.862202	17
6H	3573099	0.862202	17
6H	3596470	0.862202	17
6H	3597562	0.862202	17
6H	3680076	0.862202	17
6H	3680277	0.862202	17
6H	3682694	0.862202	17
6H	3685468	0.862202	17
6H	3685583	0.862202	17
6H	3688367	0.862202	17
6H	3688594	0.862202	17
6H	3691052	0.862202	17
6H	3774427	0.862202	17
6H	3949202	0.898966	17
6H	3950000	0.898966	17
6H	3953839	0.898966	17
6H	4066031	0.952655	13
6H	5671046	0.616284	14
6H	5687453	0.73964	11
6H	7960130	0.581016	12
6H	7960499	0.581016	12
6H	7961005	0.581016	12
6H	7961801	0.581016	12
6H	8143790	0.74714	20
6H	8143832	0.74714	20
6H	8185797	0.74714	20
6H	8186141	0.74714	20
6H	8367298	0.831103	22
6H	8402431	0.861162	20
6H	8403789	0.861162	20
6H	8430075	0.861162	20
6H	8458402	0.861162	20
6H	8459320	0.861162	20
6H	8478835	0.891883	18
6H	8500898	0.891883	18
6H	8502147	0.891883	18
6H	8518646	0.891883	18
6H	8519359	0.891883	18
6H	8564087	0.891883	18
6H	8600410	0.863937	20
6H	8601121	0.863937	20
6H	8601129	0.863937	20
6H	8639241	0.835469	21
6H	8708693	0.833978	19
6H	8787153	0.833978	19
6H	8798460	0.833978	19
6H	12976129	0.784269	11
6H	13038065	0.810203	12
6H	13112557	0.830215	13
6H	13114079	0.830215	13
6H	13114161	0.830215	13
6H	13114340	0.830215	13
6H	13200159	0.87752	17
6H	13217848	0.87752	17
6H	13317680	0.899494	16
6H	13336702	0.893199	15
6H	13432698	0.876434	16
6H	13436191	0.876434	16
6H	13436729	0.876434	16
6H	13475844	0.851832	17
6H	13482400	0.851832	17
6H	13538469	0.851832	17
6H	13557658	0.851832	17
6H	13625120	0.824078	17
6H	13665104	0.824078	17
6H	13665441	0.824078	17
6H	13669129	0.824078	17
6H	13669207	0.824078	17
6H	13669221	0.824078	17
6H	13670204	0.824078	17
6H	13670273	0.824078	17
6H	13867280	0.842886	14
6H	13946497	0.826886	13
6H	14056939	0.784803	10
6H	16301014	0.842427	16
6H	16380520	0.859581	14
6H	16381308	0.859581	14
6H	16382147	0.859581	14
6H	16382167	0.859581	14
6H	16398517	0.859581	14
6H	16398632	0.859581	14
6H	16420018	0.852049	15
6H	16510187	0.838433	16
6H	16510602	0.838433	16
6H	16662344	0.761821	14
6H	16696689	0.761821	14
6H	16698686	0.761821	14
6H	16727279	0.761821	14
6H	16739494	0.761821	14
6H	16796698	0.757396	17
6H	16797152	0.757396	17
6H	16902474	0.621259	15
6H	17007127	0.522098	16
6H	17085129	0.418641	16
6H	17085242	0.418641	16
6H	17091242	0.418641	16
6H	17094332	0.418641	16
6H	17108599	0.418641	16
6H	17193691	0.395716	15
6H	17193768	0.395716	15
6H	17581709	0.619778	14
6H	17581841	0.619778	14
6H	24524417	0.866933	13
6H	24535830	0.866933	13
6H	24536137	0.866933	13
6H	24625653	0.856181	12
6H	24626735	0.856181	12
6H	24959381	0.831915	15
6H	24959498	0.831915	15
6H	24960137	0.831915	15
6H	24975541	0.807496	13
6H	24976265	0.807496	13
6H	24977416	0.807496	13
6H	24981049	0.807496	13
6H	24982522	0.816924	11
6H	25010967	0.816924	11
6H	25012995	0.816924	11
6H	25031001	0.819611	10
6H	30543875	0.959478	11
6H	30544228	0.959478	11
6H	30741724	0.912289	11
6H	30879742	0.91351	11
6H	30882150	0.91351	11
6H	30927875	0.91351	11
6H	30944017	0.91351	11
6H	30951439	0.91351	11
6H	30951530	0.91351	11
6H	31082263	0.914675	10
6H	31175014	0.914675	10
6H	31175117	0.914675	10
6H	31175471	0.914675	10
6H	31175989	0.914675	10
6H	31190565	0.923303	11
6H	31236991	0.923303	11
6H	31237210	0.923303	11
6H	31238473	0.923303	11
6H	31249385	0.949983	10
6H	31249823	0.949983	10
6H	520779352	0.938016	15
6H	520781250	0.938016	15
6H	520781376	0.938016	15
6H	520798796	0.943443	16
6H	520799139	0.943443	16
6H	520803115	0.943443	16
6H	523574179	0.793117	13
6H	523767121	0.77401	16
6H	523768584	0.77401	16
6H	523777218	0.77401	16
6H	523886794	0.77401	16
6H	523910897	0.747798	19
6H	523911940	0.747798	19
6H	523929488	0.747798	19
6H	523930777	0.747798	19
6H	524050030	0.787545	20
6H	524050084	0.787545	20
6H	524168509	0.79526	22
6H	524168684	0.79526	22
6H	524183268	0.79526	22
6H	527127836	0.933435	14
6H	527144942	0.933435	14
6H	527280905	0.933435	14
6H	527283221	0.933435	14
6H	527288041	0.933435	14
6H	527382234	0.914734	18
6H	527390285	0.914734	18
6H	527390285	0.914734	18
6H	527394198	0.914734	18
6H	527543526	0.915011	19
6H	527551910	0.915011	19
6H	527554799	0.915011	19
6H	527554923	0.915011	19
6H	527571850	0.920317	20
6H	527581896	0.920317	20
6H	527585313	0.920317	20
6H	527585313	0.920317	20
6H	527605406	0.920317	20
6H	527606045	0.920317	20
6H	527625926	0.920317	20
6H	527626450	0.920317	20
6H	527793220	0.91262	18
6H	527793809	0.91262	18
6H	527795241	0.91262	18
6H	527813591	0.912942	19
6H	527933258	0.909469	19
6H	527942788	0.909469	19
6H	528055083	0.934182	18
6H	528401783	0.984208	15
6H	528500654	0.957407	19
6H	528501315	0.957407	19
6H	528505526	0.957407	19
6H	528508757	0.957407	19
6H	528656986	0.947854	19
6H	528824851	0.95033	19
6H	528824901	0.95033	19
6H	528828969	0.95033	19
6H	528829083	0.95033	19
6H	528829729	0.95033	19
6H	528832289	0.95033	19
6H	528834255	0.95033	19
6H	528834564	0.95033	19
6H	528835518	0.95033	19
6H	528897331	0.95033	19
6H	528903891	0.950201	18
6H	528904862	0.950201	18
6H	528905245	0.950201	18
6H	528912106	0.950201	18
6H	528912723	0.950201	18
6H	528913420	0.950201	18
6H	529021889	0.936984	16
6H	529023468	0.936984	16
6H	529208667	0.936984	16
6H	529214531	0.936984	16
6H	529214983	0.936984	16
6H	529301899	0.867122	18
6H	531817678	0.983424	12
6H	531818351	0.983424	12
6H	531820956	0.983424	12
6H	533606731	0.980468	10
6H	533706304	0.980468	10
6H	533706465	0.980468	10
6H	533706564	0.980468	10
6H	533898815	0.961639	10
6H	543263339	0.846023	12
6H	543316646	0.818363	11
6H	543338991	0.818363	11
6H	543339256	0.818363	11
6H	543340784	0.818363	11
6H	543344113	0.818363	11
6H	543344253	0.818363	11
6H	543344431	0.818363	11
6H	543403818	0.818363	11
6H	543406071	0.818363	11
6H	543545724	0.822224	10
6H	543546328	0.822224	10
6H	543612239	0.822224	10
6H	543658554	0.822224	10
6H	543662659	0.822224	10
6H	543677734	0.822224	10
6H	543679771	0.822224	10
6H	545228396	0.865726	12
6H	545228450	0.865726	12
6H	545234700	0.865726	12
6H	545255259	0.865726	12
6H	545259110	0.865726	12
6H	545261730	0.865726	12
6H	545412646	0.926797	25
6H	545416474	0.926797	25
6H	545493053	0.926797	25
6H	545493189	0.926797	25
6H	545495782	0.926797	25
6H	545496512	0.926797	25
6H	545515285	0.926797	25
6H	545515382	0.926797	25
6H	545515614	0.926797	25
6H	545516573	0.926797	25
6H	545517063	0.926797	25
6H	545518886	0.926797	25
6H	545704102	0.926797	25
6H	545704309	0.926797	25
6H	545705962	0.926797	25
6H	545809820	0.931205	23
6H	545809893	0.931205	23
6H	545810211	0.931205	23
6H	545868586	0.931205	23
6H	545869261	0.931205	23
6H	545869775	0.931205	23
6H	545876035	0.931205	23
6H	545876620	0.931205	23
6H	545884287	0.931205	23
6H	545885127	0.931205	23
6H	545885838	0.931205	23
6H	545891663	0.931205	23
6H	545892821	0.931205	23
6H	545896109	0.931205	23
6H	545896972	0.931205	23
6H	545900494	0.931205	23
6H	545902147	0.931205	23
6H	545904044	0.931205	23
6H	545907231	0.931205	23
6H	546159647	0.912478	18
6H	553764120	0.966791	13
6H	553810441	0.966791	13
6H	553811405	0.966791	13
6H	553819190	0.966791	13
6H	554007209	0.999976	12
6H	554009377	0.999976	12
6H	554009595	0.999976	12
6H	554022713	0.999976	12
6H	554023004	0.999976	12
6H	554098846	0.999976	12
6H	554101865	0.999976	12
6H	554109443	0.999976	12
6H	554113210	0.999976	12
6H	554126714	0.999976	12
6H	554127542	0.999976	12
6H	554130984	0.999976	12
6H	554131945	0.999976	12
6H	554132180	0.999976	12
6H	555135289	0.609062	10
6H	555267016	0.605467	11
6H	555370492	0.58251	12
6H	555372529	0.58251	12
6H	555374652	0.58251	12
6H	555386729	0.58251	12
6H	555454443	0.434131	11
6H	555457201	0.434131	11
6H	555523251	0.434131	11
6H	555524805	0.434131	11
6H	555526805	0.434131	11
6H	555528726	0.434131	11
6H	555550543	0.434131	11
6H	555550641	0.434131	11
6H	555568498	0.434131	11
6H	555611701	0.434131	11
6H	555612863	0.434131	11
6H	555715515	0.58609	12
6H	555736432	0.666713	13
6H	555796612	0.666713	13
6H	555799641	0.666713	13
6H	555952859	0.674343	12
6H	556970709	0.595268	16
6H	557308958	0.658068	16
6H	557389141	0.658068	16
6H	557394226	0.658068	16
6H	557402140	0.658068	16
6H	557402201	0.658068	16
6H	557402652	0.658068	16
6H	557512396	0.658068	16
6H	557514157	0.658068	16
6H	557548975	0.511335	17
6H	557643404	0.500342	23
6H	557648182	0.500342	23
6H	557648986	0.500342	23
6H	557649215	0.500342	23
6H	557650653	0.500342	23
6H	557658738	0.500342	23
6H	557766359	0.500342	23
6H	557769763	0.500342	23
6H	557769828	0.500342	23
6H	557773625	0.500342	23
6H	557816792	0.500339	22
6H	558014575	0.52527	17
6H	558016580	0.52527	17
6H	558037857	0.52527	17
6H	558038527	0.52527	17
6H	558039095	0.52527	17
6H	558070443	0.541506	16
6H	558075259	0.541506	16
6H	558076744	0.541506	16
6H	558089584	0.541506	16
6H	558102484	0.541506	16
6H	558117554	0.541506	16
6H	558118709	0.541506	16
6H	558119796	0.541506	16
6H	558130419	0.541506	16
6H	560964365	0.470764	16
6H	560993554	0.516562	15
6H	561100959	0.516562	15
6H	561101374	0.516562	15
6H	561101383	0.516562	15
6H	561101479	0.516562	15
6H	561102928	0.516562	15
6H	561103246	0.516562	15
6H	561103385	0.516562	15
6H	561105086	0.594249	17
6H	561105226	0.594249	17
6H	561155065	0.64675	18
6H	561157921	0.64675	18
6H	561194539	0.639264	19
6H	561206498	0.676691	23
6H	561454975	0.747676	26
6H	561455181	0.747676	26
6H	561456045	0.747676	26
6H	561457132	0.747676	26
6H	561475524	0.749704	25
6H	561482867	0.749704	25
6H	561570837	0.76173	24
6H	561603764	0.775987	19
6H	561604455	0.775987	19
6H	561606992	0.856508	17
6H	561673684	0.866857	16
7H	2991266	0.846277	10
7H	3044466	0.83243	11
7H	3066591	0.83243	11
7H	3105721	0.83243	11
7H	3112103	0.83243	11
7H	3185442	0.83243	11
7H	3185613	0.83243	11
7H	3206971	0.83243	11
7H	3207169	0.83243	11
7H	3236383	0.83243	11
7H	3237259	0.83243	11
7H	4842231	0.806479	10
7H	4842292	0.806479	10
7H	4842539	0.806479	10
7H	5082977	0.881702	10
7H	5134622	0.872669	11
7H	5134803	0.872669	11
7H	5232947	0.872669	11
7H	5236472	0.872669	11
7H	5237059	0.872669	11
7H	5237132	0.872669	11
7H	5259302	0.872669	11
7H	5400222	0.872669	11
7H	5400888	0.872669	11
7H	5416125	0.872669	11
7H	10950148	0.886781	19
7H	10981349	0.876171	18
7H	10986607	0.876171	18
7H	11095937	0.88032	23
7H	11096179	0.88032	23
7H	11103651	0.88032	23
7H	11104152	0.88032	23
7H	11104213	0.88032	23
7H	11109743	0.88032	23
7H	11111109	0.88032	23
7H	11114995	0.88032	23
7H	11116106	0.88032	23
7H	11194712	0.88032	23
7H	11198012	0.88032	23
7H	11206186	0.88032	23
7H	11238465	0.88032	23
7H	11238771	0.88032	23
7H	11244132	0.88032	23
7H	11244912	0.88032	23
7H	11250465	0.88032	23
7H	11251380	0.88032	23
7H	11262611	0.88032	23
7H	11262811	0.88032	23
7H	11290406	0.892809	26
7H	11290526	0.892809	26
7H	11324666	0.892809	26
7H	11325051	0.892809	26
[truncated: 389 more rows]
