# Supplementary material for: Multi-population GWAS detects robust marker associations in a newly established six-rowed winter barley breeding program
Source: Heredity (Edinb). 2024 Nov 28;134(1):33–48. doi: 10.1038/s41437-024-00733-x (PMC11724117; doi:10.1038/s41437-024-00733-x)
Supplement: Supplementary file 14 — Table S12 [file 41437_2024_733_MOESM14_ESM.xlsx]

## Sheet: Sheet1
Table S12: All significant MTAs identified in multi-population GWAS.
Populationa	GWAS Method	Trait	SNP	p-value	Chromosome	Position	MACb				MAFc				Estimated SNP effectd				PVE(%)e
							6RW	2RW	6RS	2RS	6RW	2RW	6RS	2RS	6RW	2RW	6RS	2RS	6RW	2RW	6RS	2RS
6RW:2RW	MP1	Heading date	Marker11353	2.21174e-06	2H	25680956	209	1189	11	0	0.204902	0.48491	0.0123043	0	-0.664056	-0.664056	-	-	7.08546	6.36121	-	-
6RW:2RW	MP1	Heading date	Marker5072	1.66636e-06	2H	25802406	375	836	11	0	0.367647	0.340946	0.0123043	0	-0.695337	-0.695337	-	-	11.086	6.27456	-	-
6RW:2RW	MP1	Heading date	Marker8831	6.67571e-07	2H	25802784	385	837	11	0	0.377451	0.341354	0.0123043	0	-0.711164	-0.711164	-	-	11.721	6.56723	-	-
6RW:2RW	MP1	Heading date	Marker9997	1.48505e-10	2H	25877279	326	1110	11	1	0.319608	0.452692	0.0123043	0.000210881	-0.892597	-0.892597	-	-	17.0875	11.4007	-	-
6RW:2RW	MP1	Heading date	Marker8938	2.4932e-11	2H	25877972	326	1101	11	0	0.319608	0.449021	0.0123043	0	-0.917396	-0.917396	-	-	18.0502	12.0254	-	-
6RW:2RW	MP1	Heading date	Marker6863	1.61513e-11	2H	25878619	322	1101	11	1	0.315686	0.449021	0.0123043	0.000210881	-0.925524	-0.925524	-	-	18.2506	12.2395	-	-
6RW:2RW	MP1	Heading date	Marker4507	2.1005e-10	2H	25879153	322	1110	11	0	0.315686	0.452692	0.0123043	0	-0.884666	-0.884666	-	-	16.6748	11.199	-	-
6RW:2RW	MP1	Heading date	Marker3620	8.28478e-10	2H	25879587	337	1111	10	0	0.330392	0.4531	0.0111857	0	-0.837742	-0.837742	-	-	15.3131	10.044	-	-
6RW:2RW	MP1	Heading date	Marker11182	3.2051e-06	2H	25936706	265	1204	11	0	0.259804	0.491028	0.0123043	0	-0.625348	-0.625348	-	-	7.41699	5.64455	-	-
6RW:2RW	MP1	Heading date	Marker4	6.14579e-08	2H	26109060	339	1184	202	0	0.332353	0.482871	0.225951	0	-0.699603	-0.699603	-	-	10.7113	7.05861	-	-
6RW:2RW	MP1	Heading date	Marker4538	9.89185e-07	2H	26363367	49	1205	202	454	0.0480392	0.491436	0.225951	0.0957402	-0.616616	-0.616616	-	-	1.71489	5.48818	-	-
6RW:2RW	MP1	Heading date	Marker5661	2.00826e-06	2H	26372301	354	1192	0	2051	0.347059	0.486134	0	0.432518	-0.633739	-0.633739	-	-	8.97615	5.79446	-	-
6RW:2RW	MP1	Heading date	Marker2972	2.27622e-12	2H	138380194	12	79	90	2336	0.0117647	0.0322186	0.100671	0.492619	1.42834	1.42834	-	-	2.33936	3.67395	-	-
6RW:2RW	MP1	Heading date	Marker7411	1.31269e-11	2H	139779245	13	82	91	2327	0.0127451	0.0334421	0.10179	0.490721	1.38419	1.38419	-	-	2.37769	3.57683	-	-
6RW:2RW	MP1	Heading date	Marker1330	7.24681e-08	2H	380356960	19	66	30	1	0.0186275	0.0269168	0.033557	0.000210881	-1.19305	-1.19305	-	-	2.56624	2.15316	-	-
6RW:2RW	MP1	Heading date	Marker4732	2.03681e-07	2H	393260667	27	747	29	0	0.0264706	0.304649	0.0324385	0	-1.03311	-1.03311	-	-	2.71267	13.0582	-	-
6RW:2RW	MP1	Heading date	Marker1405	3.06964e-07	2H	418053743	27	750	16	2	0.0264706	0.305873	0.0178971	0.000421763	-1.08059	-1.08059	-	-	2.96774	14.3182	-	-
6RW:2RW	MP1	Heading date	Marker6077	1.19188e-08	2H	432260848	10	750	28	0	0.00980392	0.305873	0.0313199	0	-1.26457	-1.26457	-	-	1.53108	19.6088	-	-
6RW:2RW	MP1	Heading date	Marker2357	4.32886e-07	4H	588401196	15	78	302	370	0.0147059	0.0318108	0.337808	0.0780261	-1.05163	-1.05163	-	-	1.58043	1.96719	-	-
6RW:2RW	MP1	Heading date	Marker9489	1.32063e-06	4H	588549688	16	78	266	346	0.0156863	0.0318108	0.297539	0.072965	-1.0095	-1.0095	-	-	1.55188	1.81273	-	-
6RW:2RW	MP1	Heading date	Marker6442	1.32063e-06	4H	589336036	16	78	142	43	0.0156863	0.0318108	0.158837	0.0090679	-1.0095	-1.0095	-	-	1.55188	1.81273	-	-
6RW:2RW	MP1	Heading date	Marker6103	2.11516e-06	4H	589862000	141	215	386	312	0.138235	0.0876835	0.431767	0.065795	-0.53847	-0.53847	-	-	3.40661	1.33959	-	-
6RW:2RW	MP1	Heading date	Marker765	9.66166e-07	4H	589985984	145	217	387	312	0.142157	0.0884992	0.432886	0.065795	-0.560079	-0.560079	-	-	3.77282	1.46144	-	-
6RW:2RW	MP1	Heading date	Marker2499	1.53735e-06	4H	591514101	79	638	0	0	0.077451	0.260196	0	0	0.681906	0.681906	-	-	3.27686	5.16954	-	-
6RW:2RW	MP1	Heading date	Marker10460	1.18715e-06	4H	591616387	81	639	14	0	0.0794118	0.260604	0.01566	0	0.693777	0.693777	-	-	3.47042	5.35653	-	-
6RW:2RW	MP1	Heading date	Marker7357	1.79126e-07	4H	591670833	81	629	357	196	0.0794118	0.256525	0.399329	0.0413328	-0.744008	-0.744008	-	-	3.99114	6.0973	-	-
6RW:2RW	MP1	Heading date	Marker158	3.95938e-07	4H	591809241	52	620	15	0	0.0509804	0.252855	0.0167785	0	0.751117	0.751117	-	-	2.69206	6.1557	-	-
6RW:2RW	MP1	Heading date	Marker8009	4.07089e-08	4H	595541830	55	394	23	849	0.0539216	0.160685	0.0257271	0.179038	-0.721156	-0.721156	-	-	2.61662	4.05084	-	-
6RW:2RW	MP1	Heading date	Marker1077	1.48735e-07	4H	609359514	393	226	179	0	0.385294	0.0921697	0.200224	0	0.509691	0.509691	-	-	6.06828	1.25543	-	-
6RW:2RW	MP2	Heading date	Marker8831	9.43452e-07	2H	25802784	385	837	11	0	0.377451	0.341354	0.0123043	0	-0.538459	-0.772748	-	-	6.71941	7.75387	-	-
6RW:2RW	MP2	Heading date	Marker9997	3.12842e-08	2H	25877279	326	1110	11	1	0.319608	0.452692	0.0123043	0.000210881	-0.467314	-1.00019	-	-	4.68367	14.3148	-	-
6RW:2RW	MP2	Heading date	Marker8938	2.83482e-08	2H	25877972	326	1101	11	0	0.319608	0.449021	0.0123043	0	-0.42353	-1.02339	-	-	3.84713	14.9648	-	-
6RW:2RW	MP2	Heading date	Marker6863	1.44199e-08	2H	25878619	322	1101	11	1	0.315686	0.449021	0.0123043	0.000210881	-0.450476	-1.0296	-	-	4.32361	15.1469	-	-
6RW:2RW	MP2	Heading date	Marker4507	7.13525e-08	2H	25879153	322	1110	11	0	0.315686	0.452692	0.0123043	0	-0.431833	-0.992067	-	-	3.97315	14.0832	-	-
6RW:2RW	MP2	Heading date	Marker3620	5.89077e-07	2H	25879587	337	1111	10	0	0.330392	0.4531	0.0111857	0	-0.316348	-0.962389	-	-	2.1836	13.2553	-	-
6RW:2RW	MP2	Heading date	Marker4	1.14242e-07	2H	26109060	339	1184	202	0	0.332353	0.482871	0.225951	0	-0.593706	-0.723264	-	-	7.71403	7.54414	-	-
6RW:2RW	MP2	Heading date	Marker2972	2.39645e-08	2H	138380194	12	79	90	2336	0.0117647	0.0322186	0.100671	0.492619	0.474095	1.63303	-	-	0.257729	4.8024	-	-
6RW:2RW	MP2	Heading date	Marker7411	6.40324e-08	2H	139779245	13	82	91	2327	0.0127451	0.0334421	0.10179	0.490721	0.481501	1.57866	-	-	0.287713	4.65248	-	-
6RW:2RW	MP2	Heading date	Marker2357	2.7681e-06	4H	588401196	15	78	302	370	0.0147059	0.0318108	0.337808	0.0780261	-1.34512	-1.0168	-	-	2.58566	1.83904	-	-
6RW:2RW	MP2	Heading date	Marker6103	1.44407e-06	4H	589862000	141	215	386	312	0.138235	0.0876835	0.431767	0.065795	-0.0292877	-1.15317	-	-	0.0100779	6.14379	-	-
6RW:2RW	MP2	Heading date	Marker765	4.81521e-07	4H	589985984	145	217	387	312	0.142157	0.0884992	0.432886	0.065795	-0.0523566	-1.18075	-	-	0.0329694	6.49528	-	-
6RW:2RW	MP2	Heading date	Marker1077	5.46705e-09	4H	609359514	393	226	179	0	0.385294	0.0921697	0.200224	0	0.548142	0.497295	-	-	7.01839	1.19511	-	-
6RW:6RS	MP1	Heading date	Marker11149	2.73097e-06	2H	25381158	425	324	11	0	0.416667	0.132137	0.0123043	0	-0.55138	-	-0.55138	-	7.28785	-	0.517426	-
6RW:6RS	MP1	Heading date	Marker5072	1.39962e-06	2H	25802406	375	836	11	0	0.367647	0.340946	0.0123043	0	-0.713578	-	-0.713578	-	11.6752	-	0.866621	-
6RW:6RS	MP1	Heading date	Marker8831	3.01539e-07	2H	25802784	385	837	11	0	0.377451	0.341354	0.0123043	0	-0.743554	-	-0.743554	-	12.813	-	0.94096	-
6RW:6RS	MP2	Heading date	Marker12292	3.39925e-09	2H	24418356	382	771	11	21	0.37451	0.314437	0.0123043	0.00442851	-0.359905	-	-1.98932	-	2.99262	-	6.73528	-
6RW:6RS	MP2	Heading date	Marker3992	1.74579e-08	2H	24507558	326	778	11	20	0.319608	0.317292	0.0123043	0.00421763	-0.342108	-	-1.9898	-	2.51012	-	6.73853	-
6RW:6RS	MP2	Heading date	Marker10235	4.11675e-09	2H	24596218	382	771	11	19	0.37451	0.314437	0.0123043	0.00400675	-0.358996	-	-1.98973	-	2.97752	-	6.73806	-
6RW:6RS	MP2	Heading date	Marker11149	9.81561e-11	2H	25381158	425	324	11	0	0.416667	0.132137	0.0123043	0	-0.408589	-	-1.96781	-	4.00194	-	6.59041	-
6RW:6RS	MP2	Heading date	Marker7993	2.34513e-09	2H	25800576	325	835	11	3	0.318627	0.340538	0.0123043	0.000632644	-0.467901	-	-1.99942	-	4.68778	-	6.80384	-
6RW:6RS	MP2	Heading date	Marker5072	3.52547e-11	2H	25802406	375	836	11	0	0.367647	0.340946	0.0123043	0	-0.556893	-	-2.01017	-	7.11092	-	6.8772	-
6RW:6RS	MP2	Heading date	Marker8831	6.94135e-12	2H	25802784	385	837	11	0	0.377451	0.341354	0.0123043	0	-0.599295	-	-2.01347	-	8.32353	-	6.8998	-
6RW:6RS	MP2	Heading date	Marker3972	6.70392e-09	2H	25802847	340	837	11	3	0.333333	0.341354	0.0123043	0.000632644	-0.399938	-	-1.99393	-	3.50562	-	6.76653	-
6RW:6RS	MP2	Heading date	Marker9997	1.84753e-09	2H	25877279	326	1110	11	1	0.319608	0.452692	0.0123043	0.000210881	-0.476476	-	-2.00046	-	4.86912	-	6.81092	-
6RW:6RS	MP2	Heading date	Marker8938	8.94137e-09	2H	25877972	326	1101	11	0	0.319608	0.449021	0.0123043	0	-0.40649	-	-1.99447	-	3.54379	-	6.7702	-
6RW:6RS	MP2	Heading date	Marker6863	4.47827e-09	2H	25878619	322	1101	11	1	0.315686	0.449021	0.0123043	0.000210881	-0.435939	-	-1.99677	-	4.04906	-	6.78582	-
6RW:6RS	MP2	Heading date	Marker4507	4.47827e-09	2H	25879153	322	1110	11	0	0.315686	0.452692	0.0123043	0	-0.435939	-	-1.99677	-	4.04906	-	6.78582	-
6RW:6RS	MP2	Heading date	Marker3620	6.84367e-07	2H	25879587	337	1111	10	0	0.330392	0.4531	0.0111857	0	-0.311743	-	-1.8294	-	2.12049	-	5.18397	-
6RW:2RS	MP1	Heading date	Marker8118	1.00051e-06	3H	561365221	44	697	281	31	0.0431373	0.284258	0.314318	0.00653733	-0.909288	-	-	-0.909288	3.36587	-	-	0.690835
6RW:2RS	MP1	Heading date	Marker2532	5.83989e-08	3H	561401953	40	697	271	32	0.0392157	0.284258	0.303132	0.00674821	-1.01371	-	-	-1.01371	3.81861	-	-	0.886125
6RW:2RS	MP1	Heading date	Marker11289	3.85254e-07	3H	561408094	36	687	266	32	0.0352941	0.280179	0.297539	0.00674821	-0.968622	-	-	-0.968622	3.15063	-	-	0.809051
6RW:2RS	MP1	Heading date	Marker2443	2.47646e-07	3H	561514273	40	699	276	32	0.0392157	0.285073	0.308725	0.00674821	-0.969274	-	-	-0.969274	3.49117	-	-	0.810141
6RW:2RS	MP1	Heading date	Marker323	7.4385e-07	3H	561676529	36	698	444	31	0.0352941	0.284666	0.496644	0.00653733	-0.94921	-	-	-0.94921	3.02562	-	-	0.752828
6RW:2RS	MP1	Heading date	Marker603	7.18815e-07	3H	567162016	14	1	0	16	0.0137255	0.00040783	0	0.0033741	-1.15841	-	-	-1.15841	1.7916	-	-	0.580544
6RW:2RS	MP2	Heading date	Marker6856	2.70252e-07	3H	557935365	207	77	249	26	0.202941	0.0314029	0.278523	0.00548292	-0.00955696	-	-	-2.04215	0.00145711	-	-	2.92563
6RW:2RS	MP2	Heading date	Marker4399	2.29801e-07	3H	558040325	206	46	445	25	0.201961	0.0187602	0.497763	0.00527204	-0.00257225	-	-	-2.07681	0.000105174	-	-	2.91002
6RW:2RS	MP2	Heading date	Marker10020	2.41627e-09	3H	558043201	204	46	446	24	0.2	0.0187602	0.498881	0.00506116	-0.0450078	-	-	-2.56194	0.0319659	-	-	4.2521
6RW:2RS	MP2	Heading date	Marker4735	2.69573e-09	3H	558116789	205	46	439	23	0.20098	0.0187602	0.491051	0.00485027	-0.0229888	-	-	-2.60587	0.0083702	-	-	4.21677
6RW:2RS	MP2	Heading date	Marker10377	3.88907e-09	3H	558191589	205	46	447	24	0.20098	0.0187602	0.5	0.00506116	-0.0245317	-	-	-2.56088	0.00953144	-	-	4.24858
6RW:2RS	MP2	Heading date	Marker6575	3.88907e-09	3H	558192871	205	77	248	24	0.20098	0.0314029	0.277405	0.00506116	-0.0245317	-	-	-2.56088	0.00953144	-	-	4.24858
6RW:2RS	MP2	Heading date	Marker8118	2.98823e-08	3H	561365221	44	697	281	31	0.0431373	0.284258	0.314318	0.00653733	-0.0805616	-	-	-2.03004	0.0264211	-	-	3.44334
6RW:2RS	MP2	Heading date	Marker2532	3.89107e-09	3H	561401953	40	697	271	32	0.0392157	0.284258	0.303132	0.00674821	-0.174297	-	-	-2.03966	0.112891	-	-	3.58743
6RW:2RS	MP2	Heading date	Marker5620	6.44173e-10	3H	561408010	508	698	447	32	0.498039	0.284666	0.5	0.00674821	-0.114857	-	-	-2.03762	0.325267	-	-	3.58025
6RW:2RS	MP2	Heading date	Marker11289	2.53135e-08	3H	561408094	36	687	266	32	0.0352941	0.280179	0.297539	0.00674821	-0.0699417	-	-	-2.03513	0.0164271	-	-	3.57151
6RW:2RS	MP2	Heading date	Marker3068	1.0299e-09	3H	561504201	508	696	445	31	0.498039	0.28385	0.497763	0.00653733	-0.114804	-	-	-2.03207	0.324967	-	-	3.45023
6RW:2RS	MP2	Heading date	Marker2443	1.39549e-08	3H	561514273	40	699	276	32	0.0392157	0.285073	0.308725	0.00674821	-0.10316	-	-	-2.03664	0.0395458	-	-	3.57681
6RW:2RS	MP2	Heading date	Marker323	3.90891e-08	3H	561676529	36	698	444	31	0.0352941	0.284666	0.496644	0.00653733	-0.0687319	-	-	-2.02944	0.0158637	-	-	3.44131
6RW:2RS	MP2	Heading date	Marker3905	9.31464e-10	3H	562019235	509	704	440	29	0.49902	0.287113	0.49217	0.00611556	-0.12751	-	-	-2.04564	0.400884	-	-	3.27228
6RW:2RS	MP2	Heading date	Marker2605	9.07143e-07	3H	562585811	119	755	370	29	0.116667	0.307912	0.41387	0.00611556	0.0687817	-	-	-2.03524	0.0480849	-	-	3.23909
6RW:2RS	MP2	Heading date	Marker1950	9.74829e-08	3H	562714607	118	76	3	30	0.115686	0.0309951	0.0033557	0.00632644	0.0141935	-	-	-2.03808	0.00203263	-	-	3.35943
6RW:2RS	MP2	Heading date	Marker1614	2.08289e-07	3H	562717536	99	76	3	30	0.0970588	0.0309951	0.0033557	0.00632644	0.0594497	-	-	-2.03621	0.0305482	-	-	3.35327
6RW:2RS	MP2	Heading date	Marker11212	4.64221e-08	3H	562967073	133	79	372	31	0.130392	0.0322186	0.416107	0.00653733	-0.0130691	-	-	-2.04547	0.00191011	-	-	3.49589
6RW:2RS	MP2	Heading date	Marker8191	4.86166e-08	3H	562968862	154	77	370	31	0.15098	0.0314029	0.41387	0.00653733	-0.0126189	-	-	-2.04546	0.00201314	-	-	3.49585
6RW:2RS	MP2	Heading date	Marker11137	2.96301e-06	3H	569272255	343	1	243	15	0.336275	0.00040783	0.271812	0.00316322	-0.064205	-	-	-2.2582	0.0907428	-	-	2.0687
6RW:2RW:6RS	MP1	Heading date	Marker3745	2.16245e-06	2H	25450102	479	1213	162	0	0.469608	0.494698	0.181208	0	-0.465136	-0.465136	-0.465136	-	5.31477	3.12347	4.49551	-
6RW:2RW:6RS	MP1	Heading date	Marker11353	5.69676e-09	2H	25680956	209	1189	11	0	0.204902	0.48491	0.0123043	0	-0.740493	-0.740493	-0.740493	-	8.8105	7.90992	0.933229	-
6RW:2RW:6RS	MP1	Heading date	Marker7993	3.72726e-06	2H	25800576	325	835	11	3	0.318627	0.340538	0.0123043	0.000632644	-0.639152	-0.639152	-0.639152	-	8.74718	5.29846	0.695272	-
6RW:2RW:6RS	MP1	Heading date	Marker5072	3.27304e-08	2H	25802406	375	836	11	0	0.367647	0.340946	0.0123043	0	-0.72936	-0.72936	-0.72936	-	12.1974	6.90361	0.905379	-
6RW:2RW:6RS	MP1	Heading date	Marker8831	1.34368e-08	2H	25802784	385	837	11	0	0.377451	0.341354	0.0123043	0	-0.739289	-0.739289	-0.739289	-	12.6664	7.09694	0.930197	-
6RW:2RW:6RS	MP1	Heading date	Marker3972	3.11953e-06	2H	25802847	340	837	11	3	0.333333	0.341354	0.0123043	0.000632644	-0.628819	-0.628819	-0.628819	-	8.66624	5.13445	0.672973	-
6RW:2RW:6RS	MP1	Heading date	Marker9997	2.02176e-13	2H	25877279	326	1110	11	1	0.319608	0.452692	0.0123043	0.000210881	-0.9352	-0.9352	-0.9352	-	18.7576	12.515	1.48852	-
6RW:2RW:6RS	MP1	Heading date	Marker5073	7.87487e-07	2H	25877822	270	1193	11	0	0.264706	0.486542	0.0123043	0	-0.619103	-0.619103	-0.619103	-	7.35771	5.53015	0.652337	-
6RW:2RW:6RS	MP1	Heading date	Marker8938	2.77737e-14	2H	25877972	326	1101	11	0	0.319608	0.449021	0.0123043	0	-0.95583	-0.95583	-0.95583	-	19.5943	13.0542	1.55492	-
6RW:2RW:6RS	MP1	Heading date	Marker6863	1.67927e-14	2H	25878619	322	1101	11	1	0.315686	0.449021	0.0123043	0.000210881	-0.963331	-0.963331	-0.963331	-	19.7722	13.2599	1.57942	-
6RW:2RW:6RS	MP1	Heading date	Marker4507	3.08404e-13	2H	25879153	322	1110	11	0	0.315686	0.452692	0.0123043	0	-0.927425	-0.927425	-0.927425	-	18.3257	12.3077	1.46387	-
6RW:2RW:6RS	MP1	Heading date	Marker3620	5.78508e-12	2H	25879587	337	1111	10	0	0.330392	0.4531	0.0111857	0	-0.859022	-0.859022	-0.859022	-	16.1009	10.5608	1.14302	-
6RW:2RW:6RS	MP1	Heading date	Marker11182	6.50238e-09	2H	25936706	265	1204	11	0	0.259804	0.491028	0.0123043	0	-0.705321	-0.705321	-0.705321	-	9.43535	7.18058	0.846681	-
6RW:2RW:6RS	MP1	Heading date	Marker2972	7.35965e-08	2H	138380194	12	79	90	2336	0.0117647	0.0322186	0.100671	0.492619	0.82184	0.82184	0.82184	-	0.774476	1.21631	8.56379	-
6RW:2RW:6RS	MP1	Heading date	Marker7411	1.92879e-07	2H	139779245	13	82	91	2327	0.0127451	0.0334421	0.10179	0.490721	0.798773	0.798773	0.798773	-	0.791792	1.19112	8.16952	-
6RW:2RW:6RS	MP1	Heading date	Marker1330	1.23344e-07	2H	380356960	19	66	30	1	0.0186275	0.0269168	0.033557	0.000210881	-0.951126	-0.951126	-0.951126	-	1.63101	1.36847	4.1087	-
6RW:2RW:6RS	MP1	Heading date	Marker10481	2.97912e-06	2H	387999290	27	750	30	0	0.0264706	0.305873	0.033557	0	-0.782397	-0.782397	-0.782397	-	1.55582	7.5062	2.78024	-
6RW:2RW:6RS	MP1	Heading date	Marker4732	1.04322e-07	2H	393260667	27	747	29	0	0.0264706	0.304649	0.0324385	0	-0.908086	-0.908086	-0.908086	-	2.09584	10.0889	3.62461	-
6RW:2RW:6RS	MP1	Heading date	Marker1405	9.34057e-08	2H	418053743	27	750	16	2	0.0264706	0.305873	0.0178971	0.000421763	-0.975348	-0.975348	-0.975348	-	2.41782	11.665	2.34168	-
6RW:2RW:6RS	MP1	Heading date	Marker6077	5.85409e-09	2H	432260848	10	750	28	0	0.00980392	0.305873	0.0313199	0	-1.09511	-1.09511	-1.09511	-	1.14823	14.7055	5.09547	-
6RW:2RW:6RS	MP1	Heading date	Marker765	2.46412e-06	4H	589985984	145	217	387	312	0.142157	0.0884992	0.432886	0.065795	-0.437961	-0.437961	-0.437961	-	2.30695	0.89362	6.59451	-
6RW:2RW:6RS	MP1	Heading date	Marker10460	6.22347e-08	4H	591616387	81	639	14	0	0.0794118	0.260604	0.01566	0	0.676646	0.676646	0.676646	-	3.30115	5.09526	0.988386	-
6RW:2RW:6RS	MP1	Heading date	Marker7357	3.01595e-06	4H	591670833	81	629	357	196	0.0794118	0.256525	0.399329	0.0413328	-0.483602	-0.483602	-0.483602	-	1.68624	2.57607	7.85618	-
6RW:2RW:6RS	MP1	Heading date	Marker158	4.05546e-08	4H	591809241	52	620	15	0	0.0509804	0.252855	0.0167785	0	0.707825	0.707825	0.707825	-	2.39068	5.46656	1.15751	-
6RW:2RW:6RS	MP1	Heading date	Marker11128	2.24226e-06	4H	594967797	21	561	88	3	0.0205882	0.228793	0.098434	0.000632644	-0.454606	-0.454606	-0.454606	-	0.411005	2.10605	2.56851	-
6RW:2RW:6RS	MP1	Heading date	Marker12525	3.11788e-06	4H	595130292	22	559	88	3	0.0215686	0.227977	0.098434	0.000632644	-0.44735	-0.44735	-0.44735	-	0.416524	2.03424	2.48717	-
6RW:2RW:6RS	MP1	Heading date	Marker7390	2.69046e-06	4H	595132913	22	562	88	3	0.0215686	0.229201	0.098434	0.000632644	-0.448388	-0.448388	-0.448388	-	0.418459	2.0514	2.49873	-
6RW:2RW:6RS	MP1	Heading date	Marker8009	2.00979e-06	4H	595541830	55	394	23	849	0.0539216	0.160685	0.0257271	0.179038	-0.527012	-0.527012	-0.527012	-	1.39741	2.16335	0.974945	-
6RW:2RW:6RS	MP1	Heading date	Marker1077	1.8768e-07	4H	609359514	393	226	179	0	0.385294	0.0921697	0.200224	0	0.418495	0.418495	0.418495	-	4.09103	0.846368	3.92765	-
6RW:2RW:6RS	MP2	Heading date	Marker12292	3.62439e-07	2H	24418356	382	771	11	21	0.37451	0.314437	0.0123043	0.00442851	-0.202511	-0.512101	-1.82269	-	0.947486	3.26496	5.65421	-
6RW:2RW:6RS	MP2	Heading date	Marker10235	4.28683e-07	2H	24596218	382	771	11	19	0.37451	0.314437	0.0123043	0.00400675	-0.197765	-0.509965	-1.8221	-	0.903596	3.23778	5.65055	-
6RW:2RW:6RS	MP2	Heading date	Marker11149	5.12109e-07	2H	25381158	425	324	11	0	0.416667	0.132137	0.0123043	0	-0.434522	-0.111818	-1.75286	-	4.52607	0.0828104	5.22927	-
6RW:2RW:6RS	MP2	Heading date	Marker11353	8.25363e-10	2H	25680956	209	1189	11	0	0.204902	0.48491	0.0123043	0	-0.0901107	-0.922636	-1.87642	-	0.13047	12.2798	5.99248	-
6RW:2RW:6RS	MP2	Heading date	Marker7993	3.70246e-09	2H	25800576	325	835	11	3	0.318627	0.340538	0.0123043	0.000632644	-0.333517	-0.685739	-1.87141	-	2.38175	6.09901	5.96052	-
6RW:2RW:6RS	MP2	Heading date	Marker5072	2.0594e-11	2H	25802406	375	836	11	0	0.367647	0.340946	0.0123043	0	-0.473602	-0.741824	-1.888	-	5.14292	7.14158	6.06667	-
6RW:2RW:6RS	MP2	Heading date	Marker8831	3.02787e-12	2H	25802784	385	837	11	0	0.377451	0.341354	0.0123043	0	-0.519786	-0.763057	-1.8956	-	6.26145	7.56061	6.11561	-
6RW:2RW:6RS	MP2	Heading date	Marker3972	4.67261e-09	2H	25802847	340	837	11	3	0.333333	0.341354	0.0123043	0.000632644	-0.286521	-0.686843	-1.87004	-	1.79925	6.12573	5.9518	-
6RW:2RW:6RS	MP2	Heading date	Marker9997	2.36237e-14	2H	25877279	326	1110	11	1	0.319608	0.452692	0.0123043	0.000210881	-0.45696	-1.002	-1.96276	-	4.47842	14.3667	6.55663	-
6RW:2RW:6RS	MP2	Heading date	Marker5073	3.86028e-08	2H	25877822	270	1193	11	0	0.264706	0.486542	0.0123043	0	0.0684818	-0.913729	-1.8679	-	0.0900258	12.0461	5.93818	-
6RW:2RW:6RS	MP2	Heading date	Marker8938	2.11724e-14	2H	25877972	326	1101	11	0	0.319608	0.449021	0.0123043	0	-0.411798	-1.02365	-1.96676	-	3.63695	14.9724	6.58338	-
6RW:2RW:6RS	MP2	Heading date	Marker6863	9.96335e-15	2H	25878619	322	1101	11	1	0.315686	0.449021	0.0123043	0.000210881	-0.438086	-1.02964	-1.96971	-	4.08904	15.1481	6.60315	-
6RW:2RW:6RS	MP2	Heading date	Marker4507	6.25403e-14	2H	25879153	322	1110	11	0	0.315686	0.452692	0.0123043	0	-0.420857	-0.993971	-1.95953	-	3.77374	14.1373	6.53507	-
6RW:2RW:6RS	MP2	Heading date	Marker3620	1.40482e-11	2H	25879587	337	1111	10	0	0.330392	0.4531	0.0111857	0	-0.298393	-0.951301	-1.79324	-	1.94276	12.9516	4.98106	-
6RW:2RW:6RS	MP2	Heading date	Marker11182	5.26495e-10	2H	25936706	265	1204	11	0	0.259804	0.491028	0.0123043	0	-0.0050782	-1.00981	-1.88743	-	0.000489107	14.7186	6.06301	-
6RW:2RW:6RS	MP2	Heading date	Marker1077	2.88891e-07	4H	609359514	393	226	179	0	0.385294	0.0921697	0.200224	0	0.546469	0.476729	0.0920039	-	6.97562	1.0983	0.18983	-
6RW:6RS	MP1	Lodging	Marker7239	2.04399e-06	2H	634395585	10	382	59	466	0.010661	0.151949	0.078877	0.0888635	0.476655	-	0.476655	-	1.94922	-	15.6255	-
6RW:6RS	MP1	Lodging	Marker6536	3.48144e-06	2H	650512028	98	71	22	5	0.104478	0.0282418	0.0294118	0.000953471	0.406952	-	0.406952	-	12.6037	-	4.47506	-
6RW:6RS	MP2	Lodging	Marker4096	2.66853e-07	1H	19595378	378	96	18	2347	0.402985	0.0381862	0.0240642	0.447559	0.206579	-	0.787104	-	8.35135	-	13.7725	-
6RW:6RS	MP2	Lodging	Marker7239	8.02855e-07	2H	634395585	10	382	59	466	0.010661	0.151949	0.078877	0.0888635	0.475725	-	0.531543	-	1.94162	-	19.4313	-
6RW:6RS	MP2	Lodging	Marker6536	2.15924e-06	2H	650512028	98	71	22	5	0.104478	0.0282418	0.0294118	0.000953471	0.433812	-	0.411381	-	14.3223	-	4.573	-
6RW:6RS	MP2	Lodging	Marker7566	6.45204e-07	3H	570634774	223	43	16	0	0.23774	0.0171042	0.0213904	0	0.246556	-	0.803297	-	8.9608	-	12.7861	-
6RW:6RS	MP2	Lodging	Marker1471	4.73357e-07	3H	570635897	224	55	16	2	0.238806	0.0218775	0.0213904	0.000381388	0.25473	-	0.803299	-	9.59425	-	12.7861	-
6RW:6RS	MP2	Lodging	Marker4844	2.37911e-06	7H	611450495	286	98	32	1556	0.304904	0.0389817	0.0427807	0.29672	0.13719	-	0.554826	-	3.24462	-	11.9325	-
6RW:2RS	MP1	Lodging	Marker1109	3.64621e-07	3H	561066017	32	24	242	37	0.0341151	0.00954654	0.323529	0.00705568	0.724926	-	-	0.724926	14.0854	-	-	3.91547
6RW:2RS	MP1	Lodging	Marker11949	1.72612e-07	3H	561155650	33	24	254	38	0.0351812	0.00954654	0.339572	0.00724638	0.737736	-	-	0.737736	15.0269	-	-	4.13579
6RW:2RS	MP1	Lodging	Marker6044	6.77422e-07	3H	561156462	34	24	259	35	0.0362473	0.00954654	0.346257	0.00667429	0.702839	-	-	0.702839	14.0367	-	-	3.69317
6RW:2RS	MP1	Lodging	Marker8118	3.60129e-08	3H	561365221	41	701	237	29	0.04371	0.278839	0.316845	0.00553013	0.859417	-	-	0.859417	25.1124	-	-	9.36017
6RW:2RS	MP1	Lodging	Marker2532	6.22069e-08	3H	561401953	38	701	230	30	0.0405117	0.278839	0.307487	0.00572082	0.843881	-	-	0.843881	22.5161	-	-	8.7824
6RW:2RS	MP1	Lodging	Marker11289	2.56462e-08	3H	561408094	35	691	226	30	0.0373134	0.274861	0.302139	0.00572082	0.880732	-	-	0.880732	22.6646	-	-	8.7824
6RW:2RS	MP1	Lodging	Marker2443	2.81179e-08	3H	561514273	38	703	235	30	0.0405117	0.279634	0.314171	0.00572082	0.866865	-	-	0.866865	23.7593	-	-	8.7824
6RW:2RS	MP1	Lodging	Marker323	1.25239e-08	3H	561676529	35	702	358	29	0.0373134	0.279236	0.47861	0.00553013	0.909122	-	-	0.909122	24.1493	-	-	9.36017
6RW:2RS	MP1	Lodging	Marker11822	1.38374e-09	3H	562581607	68	761	1	27	0.0724947	0.302705	0.0013369	0.00514874	0.973769	-	-	0.973769	51.8615	-	-	10.566
6RW:2RS	MP1	Lodging	Marker8830	1.38374e-09	3H	562585429	68	761	1	27	0.0724947	0.302705	0.0013369	0.00514874	0.973769	-	-	0.973769	51.8615	-	-	10.566
6RW:2RS	MP1	Lodging	Marker2605	3.17118e-06	3H	562585811	104	761	328	27	0.110874	0.302705	0.438503	0.00514874	0.619133	-	-	0.619133	30.7377	-	-	10.566
6RW:2RS	MP1	Lodging	Marker1950	4.78638e-08	3H	562714607	101	78	1	28	0.107676	0.0310263	0.0013369	0.00533944	0.782694	-	-	0.782694	47.878	-	-	11.235
6RW:2RS	MP1	Lodging	Marker1614	3.65202e-08	3H	562717536	90	78	1	28	0.0959488	0.0310263	0.0013369	0.00533944	0.789811	-	-	0.789811	44.0139	-	-	11.235
6RW:2RS	MP2	Lodging	Marker6856	7.28382e-09	3H	557935365	180	77	223	24	0.191898	0.0306285	0.298128	0.00457666	0.0254645	-	-	2.00699	0.0817931	-	-	8.71597
6RW:2RS	MP2	Lodging	Marker4399	2.84341e-09	3H	558040325	179	46	369	23	0.190832	0.0182975	0.493316	0.00438596	0.0366343	-	-	2.04483	0.168568	-	-	8.67241
6RW:2RS	MP2	Lodging	Marker10020	7.67721e-10	3H	558043201	177	46	368	22	0.188699	0.0182975	0.491979	0.00419527	0.0356199	-	-	2.35341	0.157997	-	-	10.99
6RW:2RS	MP2	Lodging	Marker4735	4.44925e-10	3H	558116789	177	46	374	21	0.188699	0.0182975	0.5	0.00400458	0.0349609	-	-	2.40149	0.152205	-	-	10.9256
6RW:2RS	MP2	Lodging	Marker10377	7.67721e-10	3H	558191589	177	46	368	22	0.188699	0.0182975	0.491979	0.00419527	0.0356199	-	-	2.35341	0.157997	-	-	10.99
6RW:2RS	MP2	Lodging	Marker6575	7.67721e-10	3H	558192871	177	77	223	22	0.188699	0.0306285	0.298128	0.00419527	0.0356199	-	-	2.35341	0.157997	-	-	10.99
6RW:2RS	MP2	Lodging	Marker8118	5.88332e-08	3H	561365221	41	701	237	29	0.04371	0.278839	0.316845	0.00553013	-0.0834667	-	-	1.89739	0.236869	-	-	9.40393
6RW:2RS	MP2	Lodging	Marker2532	1.90924e-07	3H	561401953	38	701	230	30	0.0405117	0.278839	0.307487	0.00572082	-0.0938964	-	-	1.80746	0.278759	-	-	8.82619
6RW:2RS	MP2	Lodging	Marker5620	1.391e-07	3H	561408010	446	702	355	30	0.47548	0.279236	0.474599	0.00572082	-0.0340457	-	-	1.80875	0.235141	-	-	8.8388
6RW:2RS	MP2	Lodging	Marker11289	1.4914e-07	3H	561408094	35	691	226	30	0.0373134	0.274861	0.302139	0.00572082	-0.085628	-	-	1.80768	0.214236	-	-	8.82834
6RW:2RS	MP2	Lodging	Marker3068	5.1946e-08	3H	561504201	446	700	354	29	0.47548	0.278441	0.473262	0.00553013	-0.0338915	-	-	1.89853	0.233016	-	-	9.41523
6RW:2RS	MP2	Lodging	Marker2443	9.4771e-08	3H	561514273	38	703	235	30	0.0405117	0.279634	0.314171	0.00572082	-0.0633428	-	-	1.80796	0.12686	-	-	8.83108
6RW:2RS	MP2	Lodging	Marker323	5.55875e-08	3H	561676529	35	702	358	29	0.0373134	0.279236	0.47861	0.00553013	-0.0848773	-	-	1.89746	0.210496	-	-	9.40462
6RW:2RS	MP2	Lodging	Marker3905	1.47044e-09	3H	562019235	447	708	361	27	0.476546	0.281623	0.48262	0.00514874	-0.0140994	-	-	2.08951	0.0403362	-	-	10.6223
6RW:2RS	MP2	Lodging	Marker11822	8.76685e-11	3H	562581607	68	761	1	27	0.0724947	0.302705	0.0013369	0.00514874	0.0792007	-	-	2.09126	0.343076	-	-	10.6401
6RW:2RS	MP2	Lodging	Marker8830	8.76685e-11	3H	562585429	68	761	1	27	0.0724947	0.302705	0.0013369	0.00514874	0.0792007	-	-	2.09126	0.343076	-	-	10.6401
6RW:2RS	MP2	Lodging	Marker2605	5.89217e-10	3H	562585811	104	761	328	27	0.110874	0.302705	0.438503	0.00514874	0.00815	-	-	2.08986	0.00532622	-	-	10.6258
6RW:2RS	MP2	Lodging	Marker1950	4.14995e-10	3H	562714607	101	78	1	28	0.107676	0.0310263	0.0013369	0.00533944	-0.0353851	-	-	2.11457	0.0978571	-	-	11.2793
6RW:2RS	MP2	Lodging	Marker1614	4.83587e-10	3H	562717536	90	78	1	28	0.0959488	0.0310263	0.0013369	0.00533944	-0.0414478	-	-	2.11453	0.121212	-	-	11.2789
6RW:2RS	MP2	Lodging	Marker11212	2.69145e-09	3H	562967073	124	82	330	29	0.132196	0.0326173	0.441176	0.00553013	-0.0442532	-	-	2.01622	0.182743	-	-	10.6187
6RW:2RS	MP2	Lodging	Marker5315	6.41306e-08	3H	562968769	193	79	102	13	0.205757	0.031424	0.136364	0.00247902	-0.0850305	-	-	2.99827	0.961098	-	-	10.5588
6RW:2RS	MP2	Lodging	Marker8191	2.00311e-09	3H	562968862	136	79	328	29	0.144989	0.031424	0.438503	0.00553013	-0.0357446	-	-	2.01642	0.128836	-	-	10.6208
6RW:2RS	MP2	Lodging	Marker1587	2.68798e-09	3H	563466126	102	79	332	13	0.108742	0.031424	0.44385	0.00247902	-0.017511	-	-	3.00138	0.0241731	-	-	10.5807
6RW:2RS	MP2	Lodging	Marker8177	2.22367e-08	3H	563550752	102	86	332	14	0.108742	0.0342084	0.44385	0.00266972	-0.0187218	-	-	2.74134	0.0276316	-	-	9.50384
6RW:2RS	MP2	Lodging	Marker8378	2.68798e-09	3H	563579978	102	79	332	13	0.108742	0.031424	0.44385	0.00247902	-0.017511	-	-	3.00138	0.0241731	-	-	10.5807
6RW:2RS	MP2	Lodging	Marker9880	3.71642e-09	3H	563920762	360	1	0	13	0.383795	0.000397772	0	0.00247902	-0.0187904	-	-	3.00151	0.0679215	-	-	10.5816
6RW:2RS	MP2	Lodging	Marker6225	1.89109e-08	3H	564697301	361	1	113	13	0.384861	0.000397772	0.15107	0.00247902	-0.050791	-	-	3.00089	0.496777	-	-	10.5772
6RW:2RS	MP2	Lodging	Marker1801	1.47744e-10	3H	564812634	247	35	106	13	0.263326	0.013922	0.141711	0.00247902	0.0419876	-	-	3.0025	0.278177	-	-	10.5886
6RW:2RS	MP2	Lodging	Marker100	1.41198e-09	3H	564869991	247	43	104	14	0.263326	0.0171042	0.139037	0.00266972	0.0418296	-	-	2.74244	0.276088	-	-	9.51147
6RW:2RS	MP2	Lodging	Marker865	2.10374e-09	3H	565023259	113	36	180	12	0.120469	0.0143198	0.240642	0.00228833	-0.0469167	-	-	3.25791	0.189711	-	-	11.5099
6RW:2RS	MP2	Lodging	Marker10044	1.4332e-06	3H	567518631	73	1119	132	13	0.0778252	0.445107	0.176471	0.00247902	0.0719771	-	-	2.21346	0.302435	-	-	5.7546
6RW:2RS	MP2	Lodging	Marker10700	8.47117e-12	3H	567966323	192	1079	0	12	0.204691	0.429196	0	0.00228833	0.122988	-	-	3.15146	2.00295	-	-	10.77
6RW:2RS	MP2	Lodging	Marker836	7.99393e-07	3H	568004035	73	1120	127	14	0.0778252	0.445505	0.169786	0.00266972	0.0718492	-	-	2.20098	0.301361	-	-	6.1264
6RW:2RS	MP2	Lodging	Marker6065	2.75438e-11	3H	568041608	194	1059	0	12	0.206823	0.421241	0	0.00228833	0.100951	-	-	3.15147	1.35988	-	-	10.7701
6RW:2RS	MP2	Lodging	Marker1022	4.80767e-11	3H	568410640	190	1055	0	12	0.202559	0.41965	0	0.00228833	0.0922336	-	-	3.15138	1.11773	-	-	10.7695
6RW:2RS	MP2	Lodging	Marker10681	9.10957e-10	3H	568461716	73	1094	128	12	0.0778252	0.435163	0.171123	0.00228833	0.074359	-	-	3.15212	0.322783	-	-	10.7745
6RW:2RS	MP2	Lodging	Marker4793	9.10957e-10	3H	568461838	73	1094	126	12	0.0778252	0.435163	0.168449	0.00228833	0.074359	-	-	3.15212	0.322783	-	-	10.7745
6RW:2RS	MP2	Lodging	Marker9981	4.17543e-10	3H	569300468	79	40	204	12	0.0842217	0.0159109	0.272727	0.00228833	0.101432	-	-	3.15263	0.645468	-	-	10.778
6RW:2RS	MP2	Lodging	Marker5607	1.85627e-09	3H	569419208	229	40	262	13	0.244136	0.0159109	0.350267	0.00247902	0.0713061	-	-	2.73042	0.763203	-	-	8.7565
6RW.2RW:6RS	MP1	Lodging	Marker1330	1.21703e-06	2H	380356960	19	72	20	1	0.0202559	0.0286396	0.026738	0.000190694	-0.374134	-0.374134	-0.374134	-	2.25958	5.01928	4.12815	-
6RW.2RW:6RS	MP2	Lodging	Marker6536	1.98682e-06	2H	650512028	98	71	22	5	0.104478	0.0282418	0.0294118	0.000953471	0.426154	0.159458	0.40814	-	13.8211	0.713839	4.58917	-
6RW.2RW:6RS:2RS	MP2	Lodging	Marker5756	1.63791e-06	2H	643481329	91	320	32	40	0.341151	0.127287	0.0427807	0.00762777	-0.0557873	-0.1717	-0.456506	-0.371569	0.569002	3.35006	9.67153	0.496387
6RW.2RW:6RS:2RS	MP2	Lodging	Marker6856	3,029951e-06	3H	557935365	180	77	223	24	0.0820896	0.0306285	0.298128	0.00457666	0.0298247	-0.00649948	0.0846113	2.01317	0.0545194	0.00128301	1.6977	8.76973
6RW.2RW:6RS:2RS	MP2	Lodging	Marker4399	1,771986e-07	3H	558040325	179	46	369	23	0.0712013	0.0182975	0.493316	0.00438596	0.0466178	0.0698564	0.098571	2.06199	0.116902	0.0896687	2.75235	8.81857
6RW.2RW:6RS:2RS	MP2	Lodging	Marker10020	6,445580e-08	3H	558043052	177	46	368	22	0.0704057	0.0182975	0.491979	0.00419527	0.0458349	0.0693803	0.098571	2.37508	0.111842	0.0884506	2.75213	11.1933
6RW.2RW:6RS:2RS	MP2	Lodging	Marker4735	9,928672e-08	3H	558116789	177	46	374	21	0.0704057	0.0182975	0.5	0.00400458	0.0451914	0.0699944	0.0825012	2.42456	0.108724	0.0900234	1.92843	11.1365
6RW.2RW:6RS:2RS	MP2	Lodging	Marker10377	1,375566e-07	3H	558191589	177	46	368	22	0.0704057	0.0182975	0.491979	0.00419527	0.0456705	0.0696075	0.0842359	2.37288	0.111041	0.0890309	2.00986	11.1726
6RW.2RW:6RS:2RS	MP2	Lodging	Marker6575	7,544500e-07	3H	558192871	177	77	223	22	0.0704057	0.0306285	0.298128	0.00419527	0.040189	-0.00603532	0.0858028	2.3665	0.0859857	0.0011063	1.74585	11.1126
6RW.2RW:6RS:2RS	MP2	Lodging	Marker2605	7,263359e-07	3H	562585811	104	761	328	27	0.0413683	0.302705	0.438503	0.00514874	0.0153605	0.0887691	-0.043168	2.08201	0.00761099	1.70144	0.51998	10.5462
6RW.2RW:6RS:2RS	MP2	Lodging	Marker10681	3,136075e-07	3H	568461716	73	1094	128	12	0.0290374	0.435163	0.171123	0.00228833	0.0697998	0.0454955	0.051391	3.1622	0.111732	0.520437	0.424537	10.8435
6RW.2RW:6RS:2RS	MP2	Lodging	Marker4793	4,232591e-07	3H	568461838	73	1094	126	12	0.0290374	0.435163	0.168449	0.00228833	0.0697267	0.0455346	0.0440788	3.16153	0.111498	0.521332	0.308432	10.839
Note. NA results from the SNP marker being monomorphic in the population.
a Combinations of populations used for multi-population GWAS to identify the reported marker as significant.
b Minor allele count in the analysed population.
c Minor allele frequency in the analysed population.
dEstimated SNP regression from GWAS model. In cases where MP1 is used, only one SNP effect will be estimated causing the effect to be the same for all populations combined.
ePopulation-wise percentage of additive genetic variance explained by the SNP marker.
